# Supplementary material for: ﻿A new species of Racelda Signoret, with taxonomical notes and a key to the males of the genus (Hemiptera, Reduviidae, Ectrichodiinae, Ectrichodiini)
Source: Zookeys. 2022 Sep 23;1122:53–79. doi: 10.3897/zookeys.1122.84424 (PMC9848665; doi:10.3897/zookeys.1122.84424)
Supplement: XML Treatment for Racelda aberlenci [file zookeys.1122.84424-treatment1.xml]

<!DOCTYPE tp:taxon-treatment
  PUBLIC "-//TaxonX//DTD Taxonomic Treatment Publishing DTD v0 20100105//EN" "tax-treatment-NSO.dtd">
<tp:taxon-treatment xmlns:tp="http://www.plazi.org/taxpub"><tp:treatment-meta><kwd-group><label>Taxon classification</label><kwd>
                  <named-content content-type="kingdom">Animalia</named-content>
                </kwd><kwd>
                  <named-content content-type="order">Hemiptera</named-content>
                </kwd><kwd>
                  <named-content content-type="family">Reduviidae</named-content>
                </kwd></kwd-group><mixed-citation publication-type="journal"><person-group><name><surname>Gil-Santana</surname><given-names>Hélcio R.</given-names></name><name><surname>Oliveira</surname><given-names>Jader</given-names></name></person-group><article-title>﻿A new species of <italic><tp:taxon-name><tp:taxon-name-part taxon-name-part-type="genus" reg="Racelda">Racelda</tp:taxon-name-part></tp:taxon-name></italic> Signoret, with taxonomical notes and a key to the males of the genus (<tp:taxon-name><tp:taxon-name-part taxon-name-part-type="order">Hemiptera</tp:taxon-name-part></tp:taxon-name>, <tp:taxon-name><tp:taxon-name-part taxon-name-part-type="family">Reduviidae</tp:taxon-name-part></tp:taxon-name>, <tp:taxon-name><tp:taxon-name-part taxon-name-part-type="subfamily">Ectrichodiinae</tp:taxon-name-part></tp:taxon-name>, <tp:taxon-name><tp:taxon-name-part taxon-name-part-type="tribe">Ectrichodiini</tp:taxon-name-part></tp:taxon-name>)</article-title><source>Zookeys</source><day>23</day><month>09</month><year>2022</year><volume>1122</volume><fpage>53</fpage><lpage>79</lpage><pub-id pub-id-type="doi">10.3897/zookeys.1122.84424</pub-id></mixed-citation></tp:treatment-meta><tp:nomenclature><label>﻿</label><tp:taxon-name>
                <object-id xmlns:xlink="http://www.w3.org/1999/xlink" content-type="arpha" xlink:type="simple">651D26C8-E10F-5840-B6C3-ED05DB133A8B</object-id>
                <tp:taxon-name-part taxon-name-part-type="genus" reg="Racelda">Racelda</tp:taxon-name-part>
                <tp:taxon-name-part taxon-name-part-type="species" reg="aberlenci">aberlenci</tp:taxon-name-part>
              </tp:taxon-name><tp:taxon-authority>Bérenger &amp; Gil-Santana, 2005</tp:taxon-authority><xref ref-type="fig" rid="F1">Figs 1</xref><xref ref-type="fig" rid="F1">, 2</xref></tp:nomenclature><tp:treatment-sec sec-type="material" id="SECID0EZQAE"><title>Material examined.</title><p>French Guiana, Bélizon, vii.2001, H. Gaspard leg., 2 males (<named-content xmlns:xlink="http://www.w3.org/1999/xlink" content-type="dwc:institutional_code" xlink:title="Entomological Collection of the Museu Nacional da Universidade Federal do Rio de Janeiro, Rio de Janeiro, Brazil" xlink:href="http://grbio.org/institution/universidade-federal-do-rio-de-janeiro" xlink:type="simple">MNRJ</named-content>).</p><p><italic><tp:taxon-name><tp:taxon-name-part taxon-name-part-type="genus" reg="Racelda">Racelda</tp:taxon-name-part><tp:taxon-name-part taxon-name-part-type="species" reg="aberlenci">aberlenci</tp:taxon-name-part></tp:taxon-name></italic> was described based on males from French Guiana and Brazil (Amazonian region) (<xref ref-type="bibr" rid="B1">Bérenger and Gil-Santana 2005</xref>).</p></tp:treatment-sec><tp:treatment-sec><!--Section generated to contain objects referenced in tp:taxon-treatment.--><fig id="F1" position="float" orientation="portrait"><object-id xmlns:xlink="http://www.w3.org/1999/xlink" content-type="doi" xlink:type="simple">10.3897/zookeys.1122.84424.figures1-10</object-id><object-id xmlns:xlink="http://www.w3.org/1999/xlink" content-type="arpha" xlink:type="simple">B3382502-D22A-5DFF-B399-D27872DCFE02</object-id><label>Figures 1–10.</label><caption><p><bold>1, 2</bold><italic><tp:taxon-name><tp:taxon-name-part taxon-name-part-type="genus" reg="Racelda">Racelda</tp:taxon-name-part><tp:taxon-name-part taxon-name-part-type="species" reg="aberlenci">aberlenci</tp:taxon-name-part></tp:taxon-name></italic> Bérenger &amp; Gil-Santana, 2005, male from French Guiana. <bold>1</bold> dorsal view <bold>2</bold> abdomen, ventral view. <bold>3–8</bold><italic><tp:taxon-name><tp:taxon-name-part taxon-name-part-type="genus" reg="Racelda">Racelda</tp:taxon-name-part><tp:taxon-name-part taxon-name-part-type="species" reg="alternans">alternans</tp:taxon-name-part></tp:taxon-name></italic> Signoret, 1863, male specimens deposited in <named-content xmlns:xlink="http://www.w3.org/1999/xlink" content-type="dwc:institutional_code" xlink:title="Natural History Museum, Vienna, Austria" xlink:href="http://grbio.org/institution/naturhistorisches-museum-wien-0" xlink:type="simple">NHMW</named-content>. <bold>3–5</bold> syntype <bold>3</bold> dorsal view <bold>4</bold> ventral view <bold>5</bold> labels <bold>6–8</bold> potential syntype <bold>6</bold> dorsal view <bold>7</bold> ventral view <bold>8</bold> labels. <bold>9, 10</bold><italic><tp:taxon-name><tp:taxon-name-part taxon-name-part-type="genus" reg="Racelda">Racelda</tp:taxon-name-part><tp:taxon-name-part taxon-name-part-type="species" reg="moerens">moerens</tp:taxon-name-part></tp:taxon-name></italic> Breddin, 1898, male holotype deposited in <named-content xmlns:xlink="http://www.w3.org/1999/xlink" content-type="dwc:institutional_code" xlink:title="Senckenberg Deutsches Entomologisches Institut, Müncheberg, Germany" xlink:href="http://grbio.org/institution/senckenberg-deutsches-entomologisches-institut" xlink:type="simple">SDEI</named-content><bold>9</bold> dorsal view <bold>10</bold> labels. Scale bars: 2.0 <abbrev xmlns:xlink="http://www.w3.org/1999/xlink" xlink:title="millimeters" id="ABBRID0EO3AE" xlink:type="simple">mm</abbrev> (<bold>2, 3, 6</bold>); 1.0 <abbrev xmlns:xlink="http://www.w3.org/1999/xlink" xlink:title="millimeters" id="ABBRID0EU3AE" xlink:type="simple">mm</abbrev> (<bold>1</bold>).</p></caption><graphic xmlns:xlink="http://www.w3.org/1999/xlink" xlink:href="zookeys-1122-053_article-84424__-g001.jpg" position="float" orientation="portrait" xlink:type="simple" id="oo_746934.jpg"><uri content-type="original_file" xlink:type="simple">https://binary.pensoft.net/fig/746934</uri></graphic></fig></tp:treatment-sec><ref-list><ref id="B1"><mixed-citation xmlns:xlink="http://www.w3.org/1999/xlink" xlink:type="simple"><person-group><name name-style="western"><surname>Bérenger</surname><given-names>J-M</given-names></name><name name-style="western"><surname>Gil-Santana</surname><given-names>H</given-names></name></person-group> (<year>2005</year>) Nouveau genre et nouvelles espèces d’<tp:taxon-name><tp:taxon-name-part taxon-name-part-type="subfamily">Ectrichodiinae</tp:taxon-name-part></tp:taxon-name> d’Amérique du Sud (<tp:taxon-name><tp:taxon-name-part taxon-name-part-type="suborder">Heteroptera</tp:taxon-name-part></tp:taxon-name>, <tp:taxon-name><tp:taxon-name-part taxon-name-part-type="family">Reduviidae</tp:taxon-name-part></tp:taxon-name>). Bulletin de la Société Entomologique de France 110(4/5): 509–516. <ext-link xlink:href="10.3406/bsef.2005.16271" ext-link-type="doi" xlink:type="simple">https://doi.org/10.3406/bsef.2005.16271</ext-link></mixed-citation></ref></ref-list></tp:taxon-treatment>
