# Supplementary material for: ﻿A new species of Racelda Signoret, with taxonomical notes and a key to the males of the genus (Hemiptera, Reduviidae, Ectrichodiinae, Ectrichodiini)
Source: Zookeys. 2022 Sep 23;1122:53–79. doi: 10.3897/zookeys.1122.84424 (PMC9848665; doi:10.3897/zookeys.1122.84424)
Supplement: XML Treatment for Racelda alternans [file zookeys.1122.84424-treatment2.xml]

<!DOCTYPE tp:taxon-treatment
  PUBLIC "-//TaxonX//DTD Taxonomic Treatment Publishing DTD v0 20100105//EN" "tax-treatment-NSO.dtd">
<tp:taxon-treatment xmlns:tp="http://www.plazi.org/taxpub"><tp:treatment-meta><kwd-group><label>Taxon classification</label><kwd>
                  <named-content content-type="kingdom">Animalia</named-content>
                </kwd><kwd>
                  <named-content content-type="order">Hemiptera</named-content>
                </kwd><kwd>
                  <named-content content-type="family">Reduviidae</named-content>
                </kwd></kwd-group><mixed-citation publication-type="journal"><person-group><name><surname>Gil-Santana</surname><given-names>Hélcio R.</given-names></name><name><surname>Oliveira</surname><given-names>Jader</given-names></name></person-group><article-title>﻿A new species of <italic><tp:taxon-name><tp:taxon-name-part taxon-name-part-type="genus" reg="Racelda">Racelda</tp:taxon-name-part></tp:taxon-name></italic> Signoret, with taxonomical notes and a key to the males of the genus (<tp:taxon-name><tp:taxon-name-part taxon-name-part-type="order">Hemiptera</tp:taxon-name-part></tp:taxon-name>, <tp:taxon-name><tp:taxon-name-part taxon-name-part-type="family">Reduviidae</tp:taxon-name-part></tp:taxon-name>, <tp:taxon-name><tp:taxon-name-part taxon-name-part-type="subfamily">Ectrichodiinae</tp:taxon-name-part></tp:taxon-name>, <tp:taxon-name><tp:taxon-name-part taxon-name-part-type="tribe">Ectrichodiini</tp:taxon-name-part></tp:taxon-name>)</article-title><source>Zookeys</source><day>23</day><month>09</month><year>2022</year><volume>1122</volume><fpage>53</fpage><lpage>79</lpage><pub-id pub-id-type="doi">10.3897/zookeys.1122.84424</pub-id></mixed-citation></tp:treatment-meta><tp:nomenclature><label>﻿</label><tp:taxon-name>
                <object-id xmlns:xlink="http://www.w3.org/1999/xlink" content-type="arpha" xlink:type="simple">CF18BE5B-2CA6-5F3F-96F4-278D383F4974</object-id>
                <tp:taxon-name-part taxon-name-part-type="genus" reg="Racelda">Racelda</tp:taxon-name-part>
                <tp:taxon-name-part taxon-name-part-type="species" reg="alternans">alternans</tp:taxon-name-part>
              </tp:taxon-name><tp:taxon-authority>Signoret, 1863</tp:taxon-authority><xref ref-type="fig" rid="F1">Figs 3–8</xref></tp:nomenclature><tp:treatment-sec sec-type="type material" id="SECID0E5SAE"><title>Type material examined.</title><p><italic><tp:taxon-name><tp:taxon-name-part taxon-name-part-type="genus" reg="Racelda">Racelda</tp:taxon-name-part><tp:taxon-name-part taxon-name-part-type="species" reg="alternans">alternans</tp:taxon-name-part></tp:taxon-name></italic>. <bold>Male syntype</bold>: <italic><tp:taxon-name><tp:taxon-name-part taxon-name-part-type="genus" reg="Racelda"/><tp:taxon-name-part taxon-name-part-type="species" reg="alternans">alternans</tp:taxon-name-part></tp:taxon-name></italic> [handwritten] / det. Signoret. [printed] // Chile [handwritten] / Coll. Signoret. [printed] // [printed red label]: Typus / <tp:taxon-name><tp:taxon-name-part taxon-name-part-type="genus" reg="Racelda">Racelda</tp:taxon-name-part></tp:taxon-name> /<tp:taxon-name><tp:taxon-name-part taxon-name-part-type="genus" reg="Racelda"/><tp:taxon-name-part taxon-name-part-type="species" reg="alternans">alternans</tp:taxon-name-part></tp:taxon-name> Signoret, 1863 / etik. Hecher 1996 / REDV. 102/1; Male [potential] syntype: <italic><tp:taxon-name><tp:taxon-name-part taxon-name-part-type="genus" reg="Racelda"/><tp:taxon-name-part taxon-name-part-type="species" reg="alternans">alternans</tp:taxon-name-part></tp:taxon-name></italic> [handwritten] / det. Signoret. [printed] // Chile [handwritten] / Coll. Signoret. [printed] // [printed red label]: Typus? / etik. Hecher 1996 (<named-content xmlns:xlink="http://www.w3.org/1999/xlink" content-type="dwc:institutional_code" xlink:title="Natural History Museum, Vienna, Austria" xlink:href="http://grbio.org/institution/naturhistorisches-museum-wien-0" xlink:type="simple">NHMW</named-content>).</p><p><italic><tp:taxon-name><tp:taxon-name-part taxon-name-part-type="genus" reg="Racelda">Racelda</tp:taxon-name-part><tp:taxon-name-part taxon-name-part-type="species" reg="alternans">alternans</tp:taxon-name-part></tp:taxon-name></italic> was described from Chile (<xref ref-type="bibr" rid="B27">Signoret 1863</xref>), and it is the type species of <italic><tp:taxon-name><tp:taxon-name-part taxon-name-part-type="genus" reg="Racelda">Racelda</tp:taxon-name-part></tp:taxon-name></italic> by monotypy (<xref ref-type="bibr" rid="B21">Maldonado 1990</xref>). It was also recorded from Argentina by <xref ref-type="bibr" rid="B5">Dougherty (1995)</xref>.</p><p>A male syntype is deposited in <named-content xmlns:xlink="http://www.w3.org/1999/xlink" content-type="dwc:institutional_code" xlink:title="Natural History Museum, Vienna, Austria" xlink:href="http://grbio.org/institution/naturhistorisches-museum-wien-0" xlink:type="simple">NHMW</named-content> (Figs <xref ref-type="fig" rid="F1">3–5</xref>). Besides this syntype, another male deposited in the same collection and with same data is considered as a potential (probable) or doubtful (“?”) syntype of <italic><tp:taxon-name><tp:taxon-name-part taxon-name-part-type="genus" reg="Racelda">R.</tp:taxon-name-part><tp:taxon-name-part taxon-name-part-type="species" reg="alternans">alternans</tp:taxon-name-part></tp:taxon-name></italic> (<xref ref-type="bibr" rid="B26">Sehnal 2000</xref>) (Figs <xref ref-type="fig" rid="F1">6–8</xref>). The position of uncertainty of <xref ref-type="bibr" rid="B26">Sehnal (2000)</xref> about this potential syntype was based mainly on the supposed divergence between the coloration of the pronotum of this specimen and the original description of <italic><tp:taxon-name><tp:taxon-name-part taxon-name-part-type="genus" reg="Racelda">R.</tp:taxon-name-part><tp:taxon-name-part taxon-name-part-type="species" reg="alternans">alternans</tp:taxon-name-part></tp:taxon-name></italic> by <xref ref-type="bibr" rid="B27">Signoret (1863)</xref>. His description stated the following: prothorax [pronotum] brownish with two large lateral yellow markings, which meet almost at level of anterior furrow. This description seems to be in accordance with both specimens, possibly, even more with that which was considered as a doubtful syntype by <xref ref-type="bibr" rid="B26">Sehnal (2000)</xref> (Fig. <xref ref-type="fig" rid="F1">6</xref>). In the recognized syntype there are only lateral pale markings on hind lobe of pronotum which are far from meeting at the level of the transverse furrow (Fig. <xref ref-type="fig" rid="F1">3</xref>), while in the doubtful syntype, besides similar lateral pale markings on hind lobe, the fore lobe is almost completely pale, a coloration only interrupted by the mid-longitudinal furrow (Fig. <xref ref-type="fig" rid="F1">6</xref>). It is noteworthy that the drawing of the habitus (dorsal view) of <italic><tp:taxon-name><tp:taxon-name-part taxon-name-part-type="genus" reg="Racelda">R.</tp:taxon-name-part><tp:taxon-name-part taxon-name-part-type="species" reg="alternans">alternans</tp:taxon-name-part></tp:taxon-name></italic> which accompanies the original description (“fig. 6”) clearly shows a pair of pale rounded markings on fore lobe of pronotum, although smaller than what is seen in the “?” syntype, in which almost all the fore lobe (except the median sulcus) is pale (Fig. <xref ref-type="fig" rid="F1">6</xref>). It is possible that more than these two type specimens existed when Signoret described the species, but the figure makes it clear that another specimen, with pale portions on the fore lobe of the pronotum, which are not observed in the syntype recognized by <xref ref-type="bibr" rid="B26">Sehnal (2000)</xref>, was drawn and therefore considered by <xref ref-type="bibr" rid="B27">Signoret (1863)</xref> as belonging to this species. On the other hand, it is noteworthy that the quality of details and precision of the drawings in Signoret’s paper are not those required today for a scientific drawing of a specimen. Thus, it is possible that the pale markings of the pronotum had not been well depicted and the pale markings were represented smaller than they are in the “?” syntype. The lack of precision in the mentioned drawing is suggested by the pattern of the lateral pale markings of the hind lobe, which were drawn as a pair of parallel lines meeting at their apices, while in reality they are continuous markings at each side of hind lobe. Therefore, this evidence and the fact that the original labels of both type specimens are very similar and with the same handwriting (Figs <xref ref-type="fig" rid="F1">5</xref>, <xref ref-type="fig" rid="F1">8</xref>), suggest that both specimens should be considered and possibly recognized as syntypes of <italic><tp:taxon-name><tp:taxon-name-part taxon-name-part-type="genus" reg="Racelda">R.</tp:taxon-name-part><tp:taxon-name-part taxon-name-part-type="species" reg="alternans">alternans</tp:taxon-name-part></tp:taxon-name></italic>.</p><p><xref ref-type="bibr" rid="B22">Melo and Faúndez (2015)</xref> argued that <italic><tp:taxon-name><tp:taxon-name-part taxon-name-part-type="genus" reg="Racelda">R.</tp:taxon-name-part><tp:taxon-name-part taxon-name-part-type="species" reg="alternans">alternans</tp:taxon-name-part></tp:taxon-name></italic> could be easily distinguished by the characteristic coloration of the thorax of the males. The pronotum of the male photographed by them (their fig. 11) presented a general dark coloration with a relatively large median pale marking on each side of fore lobe and the hind lobe with lateral pale markings similar to those of the syntype considered as doubtful by <xref ref-type="bibr" rid="B26">Sehnal (2000)</xref> (Fig. <xref ref-type="fig" rid="F1">6</xref>).</p><fig id="F1" position="float" orientation="portrait"><object-id xmlns:xlink="http://www.w3.org/1999/xlink" content-type="doi" xlink:type="simple">10.3897/zookeys.1122.84424.figures1-10</object-id><object-id xmlns:xlink="http://www.w3.org/1999/xlink" content-type="arpha" xlink:type="simple">B3382502-D22A-5DFF-B399-D27872DCFE02</object-id><label>Figures 1–10.</label><caption><p><bold>1, 2</bold><italic><tp:taxon-name><tp:taxon-name-part taxon-name-part-type="genus" reg="Racelda">Racelda</tp:taxon-name-part><tp:taxon-name-part taxon-name-part-type="species" reg="aberlenci">aberlenci</tp:taxon-name-part></tp:taxon-name></italic> Bérenger &amp; Gil-Santana, 2005, male from French Guiana. <bold>1</bold> dorsal view <bold>2</bold> abdomen, ventral view. <bold>3–8</bold><italic><tp:taxon-name><tp:taxon-name-part taxon-name-part-type="genus" reg="Racelda">Racelda</tp:taxon-name-part><tp:taxon-name-part taxon-name-part-type="species" reg="alternans">alternans</tp:taxon-name-part></tp:taxon-name></italic> Signoret, 1863, male specimens deposited in <named-content xmlns:xlink="http://www.w3.org/1999/xlink" content-type="dwc:institutional_code" xlink:title="Natural History Museum, Vienna, Austria" xlink:href="http://grbio.org/institution/naturhistorisches-museum-wien-0" xlink:type="simple">NHMW</named-content>. <bold>3–5</bold> syntype <bold>3</bold> dorsal view <bold>4</bold> ventral view <bold>5</bold> labels <bold>6–8</bold> potential syntype <bold>6</bold> dorsal view <bold>7</bold> ventral view <bold>8</bold> labels. <bold>9, 10</bold><italic><tp:taxon-name><tp:taxon-name-part taxon-name-part-type="genus" reg="Racelda">Racelda</tp:taxon-name-part><tp:taxon-name-part taxon-name-part-type="species" reg="moerens">moerens</tp:taxon-name-part></tp:taxon-name></italic> Breddin, 1898, male holotype deposited in <named-content xmlns:xlink="http://www.w3.org/1999/xlink" content-type="dwc:institutional_code" xlink:title="Senckenberg Deutsches Entomologisches Institut, Müncheberg, Germany" xlink:href="http://grbio.org/institution/senckenberg-deutsches-entomologisches-institut" xlink:type="simple">SDEI</named-content><bold>9</bold> dorsal view <bold>10</bold> labels. Scale bars: 2.0 <abbrev xmlns:xlink="http://www.w3.org/1999/xlink" xlink:title="millimeters" id="ABBRID0EO3AE" xlink:type="simple">mm</abbrev> (<bold>2, 3, 6</bold>); 1.0 <abbrev xmlns:xlink="http://www.w3.org/1999/xlink" xlink:title="millimeters" id="ABBRID0EU3AE" xlink:type="simple">mm</abbrev> (<bold>1</bold>).</p></caption><graphic xmlns:xlink="http://www.w3.org/1999/xlink" xlink:href="zookeys-1122-053_article-84424__-g001.jpg" position="float" orientation="portrait" xlink:type="simple" id="oo_746934.jpg"><uri content-type="original_file" xlink:type="simple">https://binary.pensoft.net/fig/746934</uri></graphic></fig></tp:treatment-sec><ref-list><ref id="B27"><mixed-citation xmlns:xlink="http://www.w3.org/1999/xlink" xlink:type="simple"><person-group><name name-style="western"><surname>Signoret</surname><given-names>V</given-names></name></person-group> (<year>1863</year>) <article-title>Révision des Hémiptères du Chili.</article-title><source>Annales de la Société Entomologique de France</source><volume>4</volume>(<issue>3</issue>): <fpage>541</fpage>–<lpage>588</lpage>.</mixed-citation></ref><ref id="B21"><mixed-citation xmlns:xlink="http://www.w3.org/1999/xlink" xlink:type="simple"><person-group><name name-style="western"><surname>Maldonado</surname><given-names>CJ</given-names></name></person-group> (<year>1990</year>) <source>Systematic catalogue of the <tp:taxon-name><tp:taxon-name-part taxon-name-part-type="family">Reduviidae</tp:taxon-name-part></tp:taxon-name> of the world. Caribbean Journal of Science, Special Publication No. 1, University of Puerto Rico.</source><publisher-name>University of Puerto Rico</publisher-name>, <publisher-loc>Mayagüez</publisher-loc>, <size units="page">694 pp</size>.</mixed-citation></ref><ref id="B5"><mixed-citation xmlns:xlink="http://www.w3.org/1999/xlink" xlink:type="simple"><person-group><name name-style="western"><surname>Dougherty</surname><given-names>V</given-names></name></person-group> (<year>1995</year>) <article-title>A review of the New World <tp:taxon-name><tp:taxon-name-part taxon-name-part-type="subfamily">Ectrichodiinae</tp:taxon-name-part></tp:taxon-name> genera (<tp:taxon-name><tp:taxon-name-part taxon-name-part-type="order">Hemiptera</tp:taxon-name-part></tp:taxon-name>: <tp:taxon-name><tp:taxon-name-part taxon-name-part-type="family">Reduviidae</tp:taxon-name-part></tp:taxon-name>).</article-title><source>Transactions of the American Entomological Society</source><volume>121</volume>(<issue>4</issue>): <fpage>173</fpage>–<lpage>225</lpage>.</mixed-citation></ref><ref id="B26"><mixed-citation xmlns:xlink="http://www.w3.org/1999/xlink" xlink:type="simple"><person-group><name name-style="western"><surname>Sehnal</surname><given-names>C</given-names></name></person-group> (<year>2000</year>) <source>Typencatalog der <tp:taxon-name><tp:taxon-name-part taxon-name-part-type="family">Reduviidae</tp:taxon-name-part></tp:taxon-name> des Naturhistorischen Museums in Wien (<tp:taxon-name><tp:taxon-name-part taxon-name-part-type="class">Insecta</tp:taxon-name-part></tp:taxon-name>: <tp:taxon-name><tp:taxon-name-part taxon-name-part-type="suborder">Heteroptera</tp:taxon-name-part></tp:taxon-name>). – Kataloge der wissenschaftlichen Sammlungen des Naturhistorischen Museums in Wien, Band 14: Entomologie.</source><publisher-name>Naturhistorischen Museums Wien</publisher-name>, <publisher-loc>Vienna</publisher-loc>, <size units="page">126 pp</size>.</mixed-citation></ref><ref id="B22"><mixed-citation xmlns:xlink="http://www.w3.org/1999/xlink" xlink:type="simple"><person-group><name name-style="western"><surname>Melo</surname><given-names>MC</given-names></name><name name-style="western"><surname>Faúndez</surname><given-names>E</given-names></name></person-group> (<year>2015</year>) <article-title>Synopsis of the family <tp:taxon-name><tp:taxon-name-part taxon-name-part-type="family">Reduviidae</tp:taxon-name-part></tp:taxon-name> (<tp:taxon-name><tp:taxon-name-part taxon-name-part-type="suborder">Heteroptera</tp:taxon-name-part></tp:taxon-name>: <tp:taxon-name><tp:taxon-name-part taxon-name-part-type="infraorder">Cimicomorpha</tp:taxon-name-part></tp:taxon-name>) from Chile.</article-title><source>Revista de la Sociedad Entomológica Argentina</source><volume>74</volume>(<issue>3–4</issue>): <fpage>153</fpage>–<lpage>172</lpage>.</mixed-citation></ref></ref-list></tp:taxon-treatment>
