# Supplementary material for: ﻿A new species of Racelda Signoret, with taxonomical notes and a key to the males of the genus (Hemiptera, Reduviidae, Ectrichodiinae, Ectrichodiini)
Source: Zookeys. 2022 Sep 23;1122:53–79. doi: 10.3897/zookeys.1122.84424 (PMC9848665; doi:10.3897/zookeys.1122.84424)
Supplement: XML Treatment for Racelda moerens [file zookeys.1122.84424-treatment3.xml]

<!DOCTYPE tp:taxon-treatment
  PUBLIC "-//TaxonX//DTD Taxonomic Treatment Publishing DTD v0 20100105//EN" "tax-treatment-NSO.dtd">
<tp:taxon-treatment xmlns:tp="http://www.plazi.org/taxpub"><tp:treatment-meta><kwd-group><label>Taxon classification</label><kwd>
                  <named-content content-type="kingdom">Animalia</named-content>
                </kwd><kwd>
                  <named-content content-type="order">Hemiptera</named-content>
                </kwd><kwd>
                  <named-content content-type="family">Reduviidae</named-content>
                </kwd></kwd-group><mixed-citation publication-type="journal"><person-group><name><surname>Gil-Santana</surname><given-names>Hélcio R.</given-names></name><name><surname>Oliveira</surname><given-names>Jader</given-names></name></person-group><article-title>﻿A new species of <italic><tp:taxon-name><tp:taxon-name-part taxon-name-part-type="genus" reg="Racelda">Racelda</tp:taxon-name-part></tp:taxon-name></italic> Signoret, with taxonomical notes and a key to the males of the genus (<tp:taxon-name><tp:taxon-name-part taxon-name-part-type="order">Hemiptera</tp:taxon-name-part></tp:taxon-name>, <tp:taxon-name><tp:taxon-name-part taxon-name-part-type="family">Reduviidae</tp:taxon-name-part></tp:taxon-name>, <tp:taxon-name><tp:taxon-name-part taxon-name-part-type="subfamily">Ectrichodiinae</tp:taxon-name-part></tp:taxon-name>, <tp:taxon-name><tp:taxon-name-part taxon-name-part-type="tribe">Ectrichodiini</tp:taxon-name-part></tp:taxon-name>)</article-title><source>Zookeys</source><day>23</day><month>09</month><year>2022</year><volume>1122</volume><fpage>53</fpage><lpage>79</lpage><pub-id pub-id-type="doi">10.3897/zookeys.1122.84424</pub-id></mixed-citation></tp:treatment-meta><tp:nomenclature><label>﻿</label><tp:taxon-name>
                <object-id xmlns:xlink="http://www.w3.org/1999/xlink" content-type="arpha" xlink:type="simple">16D1157A-4FB3-5693-B0DD-C14EB401D84A</object-id>
                <tp:taxon-name-part taxon-name-part-type="genus" reg="Racelda">Racelda</tp:taxon-name-part>
                <tp:taxon-name-part taxon-name-part-type="species" reg="moerens">moerens</tp:taxon-name-part>
              </tp:taxon-name><tp:taxon-authority>Breddin, 1898</tp:taxon-authority><xref ref-type="fig" rid="F1">Figs 9</xref><xref ref-type="fig" rid="F1">, 10</xref></tp:nomenclature><tp:treatment-sec sec-type="type material" id="SECID0EM5AE"><title>Type material examined.</title><p><bold>Male holotype</bold>: <italic><tp:taxon-name><tp:taxon-name-part taxon-name-part-type="genus" reg="Racelda">Racelda</tp:taxon-name-part></tp:taxon-name></italic> / <italic><tp:taxon-name><tp:taxon-name-part taxon-name-part-type="genus" reg="Racelda"/><tp:taxon-name-part taxon-name-part-type="species" reg="moerens">moerens</tp:taxon-name-part></tp:taxon-name></italic> [letters “<italic>mo</italic>” underlined with green] / Bredd. [handwritten label] // Espirito-Santo / Brasil. / ex coll. Fruhstorfer. [printed green label] // Tyqus [<italic>sic</italic>] [printed red label] // Holotypus [printed red label] // Coll. / Breddin [printed label] (<named-content xmlns:xlink="http://www.w3.org/1999/xlink" content-type="dwc:institutional_code" xlink:title="Senckenberg Deutsches Entomologisches Institut, Müncheberg, Germany" xlink:href="http://grbio.org/institution/senckenberg-deutsches-entomologisches-institut" xlink:type="simple">SDEI</named-content>).</p><p>According with the original description (<xref ref-type="bibr" rid="B2">Breddin 1898</xref>), <italic><tp:taxon-name><tp:taxon-name-part taxon-name-part-type="genus" reg="Racelda">R.</tp:taxon-name-part><tp:taxon-name-part taxon-name-part-type="species" reg="moerens">moerens</tp:taxon-name-part></tp:taxon-name></italic> was described based on a unique male from state of Espírito Santo, Brazil (<xref ref-type="bibr" rid="B2">Breddin 1898</xref>). It is deposited in <named-content xmlns:xlink="http://www.w3.org/1999/xlink" content-type="dwc:institutional_code" xlink:title="Senckenberg Deutsches Entomologisches Institut, Müncheberg, Germany" xlink:href="http://grbio.org/institution/senckenberg-deutsches-entomologisches-institut" xlink:type="simple">SDEI</named-content> and bears two red labels, one reading “Tyqus” [certainly meaning “Typus”, a mere typo] and other “Holotypus” (Figs <xref ref-type="fig" rid="F1">9</xref>, <xref ref-type="fig" rid="F1">10</xref>). <xref ref-type="bibr" rid="B10">Gaedike (1971)</xref> listed this type specimen as the holotype of the species. It is known that several type specimens described in that time currently bear “typus”, holotypus” or “paratypus” labels, although these were not attached by the author of the species, but subsequently in curatorial practice. In any case, taking into account that the evidence supports that Breddin’s description was based on this single specimen, even not stated as the holotype in the original publication, it is considered fixed as such by monotypy (ICZN, Art. 73.1.2) and also in accordance with <xref ref-type="bibr" rid="B10">Gaedike (1971)</xref>.</p><p><xref ref-type="bibr" rid="B5">Dougherty (1995)</xref> recorded a large variation in the size of males of <italic><tp:taxon-name><tp:taxon-name-part taxon-name-part-type="genus" reg="Racelda">R.</tp:taxon-name-part><tp:taxon-name-part taxon-name-part-type="species" reg="moerens">moerens</tp:taxon-name-part></tp:taxon-name></italic>, with a range in total length from 9.5 to 18.2 <abbrev xmlns:xlink="http://www.w3.org/1999/xlink" xlink:title="millimeters" id="ABBRID0EKBAG" xlink:type="simple">mm</abbrev>, although the individuals were otherwise identical. The collecting of variously sized individuals on the same date and at the same locality implies that they belonged to the same population (<xref ref-type="bibr" rid="B5">Dougherty 1995</xref>).</p><p><italic><tp:taxon-name><tp:taxon-name-part taxon-name-part-type="genus" reg="Racelda">Racelda</tp:taxon-name-part><tp:taxon-name-part taxon-name-part-type="species" reg="moerens">moerens</tp:taxon-name-part></tp:taxon-name></italic> has been recorded so far only from Brazil (<xref ref-type="bibr" rid="B21">Maldonado 1990</xref>; <xref ref-type="bibr" rid="B5">Dougherty 1995</xref>).</p></tp:treatment-sec><tp:treatment-sec><!--Section generated to contain objects referenced in tp:taxon-treatment.--><fig id="F1" position="float" orientation="portrait"><object-id xmlns:xlink="http://www.w3.org/1999/xlink" content-type="doi" xlink:type="simple">10.3897/zookeys.1122.84424.figures1-10</object-id><object-id xmlns:xlink="http://www.w3.org/1999/xlink" content-type="arpha" xlink:type="simple">B3382502-D22A-5DFF-B399-D27872DCFE02</object-id><label>Figures 1–10.</label><caption><p><bold>1, 2</bold><italic><tp:taxon-name><tp:taxon-name-part taxon-name-part-type="genus" reg="Racelda">Racelda</tp:taxon-name-part><tp:taxon-name-part taxon-name-part-type="species" reg="aberlenci">aberlenci</tp:taxon-name-part></tp:taxon-name></italic> Bérenger &amp; Gil-Santana, 2005, male from French Guiana. <bold>1</bold> dorsal view <bold>2</bold> abdomen, ventral view. <bold>3–8</bold><italic><tp:taxon-name><tp:taxon-name-part taxon-name-part-type="genus" reg="Racelda">Racelda</tp:taxon-name-part><tp:taxon-name-part taxon-name-part-type="species" reg="alternans">alternans</tp:taxon-name-part></tp:taxon-name></italic> Signoret, 1863, male specimens deposited in <named-content xmlns:xlink="http://www.w3.org/1999/xlink" content-type="dwc:institutional_code" xlink:title="Natural History Museum, Vienna, Austria" xlink:href="http://grbio.org/institution/naturhistorisches-museum-wien-0" xlink:type="simple">NHMW</named-content>. <bold>3–5</bold> syntype <bold>3</bold> dorsal view <bold>4</bold> ventral view <bold>5</bold> labels <bold>6–8</bold> potential syntype <bold>6</bold> dorsal view <bold>7</bold> ventral view <bold>8</bold> labels. <bold>9, 10</bold><italic><tp:taxon-name><tp:taxon-name-part taxon-name-part-type="genus" reg="Racelda">Racelda</tp:taxon-name-part><tp:taxon-name-part taxon-name-part-type="species" reg="moerens">moerens</tp:taxon-name-part></tp:taxon-name></italic> Breddin, 1898, male holotype deposited in <named-content xmlns:xlink="http://www.w3.org/1999/xlink" content-type="dwc:institutional_code" xlink:title="Senckenberg Deutsches Entomologisches Institut, Müncheberg, Germany" xlink:href="http://grbio.org/institution/senckenberg-deutsches-entomologisches-institut" xlink:type="simple">SDEI</named-content><bold>9</bold> dorsal view <bold>10</bold> labels. Scale bars: 2.0 <abbrev xmlns:xlink="http://www.w3.org/1999/xlink" xlink:title="millimeters" id="ABBRID0EO3AE" xlink:type="simple">mm</abbrev> (<bold>2, 3, 6</bold>); 1.0 <abbrev xmlns:xlink="http://www.w3.org/1999/xlink" xlink:title="millimeters" id="ABBRID0EU3AE" xlink:type="simple">mm</abbrev> (<bold>1</bold>).</p></caption><graphic xmlns:xlink="http://www.w3.org/1999/xlink" xlink:href="zookeys-1122-053_article-84424__-g001.jpg" position="float" orientation="portrait" xlink:type="simple" id="oo_746934.jpg"><uri content-type="original_file" xlink:type="simple">https://binary.pensoft.net/fig/746934</uri></graphic></fig></tp:treatment-sec><ref-list><ref id="B2"><mixed-citation xmlns:xlink="http://www.w3.org/1999/xlink" xlink:type="simple"><person-group><name name-style="western"><surname>Breddin</surname><given-names>G</given-names></name></person-group> (<year>1898</year>) Studia hemipterologica. IV. Jahresberichte und Abhandlungen des Naturwissenschaftlichen Vereins in Magdeburg 1896–1898: 149–163.</mixed-citation></ref><ref id="B10"><mixed-citation xmlns:xlink="http://www.w3.org/1999/xlink" xlink:type="simple"><person-group><name name-style="western"><surname>Gaedike</surname><given-names>H</given-names></name></person-group> (<year>1971</year>) <article-title>Katalog der in den Sammlungen des ehemaligen Deutschen Entomologischen Institutes aufbewahrten Typen—V.</article-title><source>Beiträge zur Entomologie</source><volume>21</volume>: <fpage>79</fpage>–<lpage>159</lpage>. <ext-link xlink:href="10.21248/contrib.entomol.21.1-2.79-159" ext-link-type="doi" xlink:type="simple">https://doi.org/10.21248/contrib.entomol.21.1-2.79-159</ext-link></mixed-citation></ref><ref id="B5"><mixed-citation xmlns:xlink="http://www.w3.org/1999/xlink" xlink:type="simple"><person-group><name name-style="western"><surname>Dougherty</surname><given-names>V</given-names></name></person-group> (<year>1995</year>) <article-title>A review of the New World <tp:taxon-name><tp:taxon-name-part taxon-name-part-type="subfamily">Ectrichodiinae</tp:taxon-name-part></tp:taxon-name> genera (<tp:taxon-name><tp:taxon-name-part taxon-name-part-type="order">Hemiptera</tp:taxon-name-part></tp:taxon-name>: <tp:taxon-name><tp:taxon-name-part taxon-name-part-type="family">Reduviidae</tp:taxon-name-part></tp:taxon-name>).</article-title><source>Transactions of the American Entomological Society</source><volume>121</volume>(<issue>4</issue>): <fpage>173</fpage>–<lpage>225</lpage>.</mixed-citation></ref><ref id="B21"><mixed-citation xmlns:xlink="http://www.w3.org/1999/xlink" xlink:type="simple"><person-group><name name-style="western"><surname>Maldonado</surname><given-names>CJ</given-names></name></person-group> (<year>1990</year>) <source>Systematic catalogue of the <tp:taxon-name><tp:taxon-name-part taxon-name-part-type="family">Reduviidae</tp:taxon-name-part></tp:taxon-name> of the world. Caribbean Journal of Science, Special Publication No. 1, University of Puerto Rico.</source><publisher-name>University of Puerto Rico</publisher-name>, <publisher-loc>Mayagüez</publisher-loc>, <size units="page">694 pp</size>.</mixed-citation></ref></ref-list></tp:taxon-treatment>
