# Supplementary material for: ﻿A new species of Racelda Signoret, with taxonomical notes and a key to the males of the genus (Hemiptera, Reduviidae, Ectrichodiinae, Ectrichodiini)
Source: Zookeys. 2022 Sep 23;1122:53–79. doi: 10.3897/zookeys.1122.84424 (PMC9848665; doi:10.3897/zookeys.1122.84424)
Supplement: XML Treatment for Racelda ottoi [file zookeys.1122.84424-treatment4.xml]

<!DOCTYPE tp:taxon-treatment
  PUBLIC "-//TaxonX//DTD Taxonomic Treatment Publishing DTD v0 20100105//EN" "tax-treatment-NSO.dtd">
<tp:taxon-treatment xmlns:tp="http://www.plazi.org/taxpub"><tp:treatment-meta><kwd-group><label>Taxon classification</label><kwd>
                  <named-content content-type="kingdom">Animalia</named-content>
                </kwd><kwd>
                  <named-content content-type="order">Hemiptera</named-content>
                </kwd><kwd>
                  <named-content content-type="family">Reduviidae</named-content>
                </kwd></kwd-group><mixed-citation publication-type="journal"><person-group><name><surname>Gil-Santana</surname><given-names>Hélcio R.</given-names></name><name><surname>Oliveira</surname><given-names>Jader</given-names></name></person-group><article-title>﻿A new species of <italic><tp:taxon-name><tp:taxon-name-part taxon-name-part-type="genus" reg="Racelda">Racelda</tp:taxon-name-part></tp:taxon-name></italic> Signoret, with taxonomical notes and a key to the males of the genus (<tp:taxon-name><tp:taxon-name-part taxon-name-part-type="order">Hemiptera</tp:taxon-name-part></tp:taxon-name>, <tp:taxon-name><tp:taxon-name-part taxon-name-part-type="family">Reduviidae</tp:taxon-name-part></tp:taxon-name>, <tp:taxon-name><tp:taxon-name-part taxon-name-part-type="subfamily">Ectrichodiinae</tp:taxon-name-part></tp:taxon-name>, <tp:taxon-name><tp:taxon-name-part taxon-name-part-type="tribe">Ectrichodiini</tp:taxon-name-part></tp:taxon-name>)</article-title><source>Zookeys</source><day>23</day><month>09</month><year>2022</year><volume>1122</volume><fpage>53</fpage><lpage>79</lpage><pub-id pub-id-type="doi">10.3897/zookeys.1122.84424</pub-id></mixed-citation></tp:treatment-meta><tp:nomenclature><label>﻿</label><tp:taxon-name>
                <object-id xmlns:xlink="http://www.w3.org/1999/xlink" content-type="arpha" xlink:type="simple">640E7BDE-C8F8-50F6-B21E-91749136FEB6</object-id>
                <tp:taxon-name-part taxon-name-part-type="genus" reg="Racelda">Racelda</tp:taxon-name-part>
                <tp:taxon-name-part taxon-name-part-type="species" reg="ottoi">ottoi</tp:taxon-name-part>
                <object-id xmlns:xlink="http://www.w3.org/1999/xlink" content-type="zoobank" xlink:type="simple">http://zoobank.org/57A592A5-8D05-4EAD-B8ED-B7F9C2ADAE15</object-id>
              </tp:taxon-name><tp:taxon-authority>Oliveira &amp; Gil-Santana</tp:taxon-authority><tp:taxon-status xmlns:xlink="http://www.w3.org/1999/xlink" xlink:type="simple">sp. nov.</tp:taxon-status><xref ref-type="fig" rid="F2">Figs 11–17</xref><xref ref-type="fig" rid="F3">, 18–25</xref><xref ref-type="fig" rid="F4">, 26–36</xref><xref ref-type="fig" rid="F5">, 37–41</xref><xref ref-type="fig" rid="F6">, 42–47</xref><xref ref-type="fig" rid="F7">, 48–51</xref><xref ref-type="fig" rid="F8">, 52–55</xref></tp:nomenclature><tp:treatment-sec sec-type="type material" id="SECID0ENEAG"><title>Type material.</title><p>Brazil, Pernambuco State, Catimbau National Park: Tupanatinga, Estrada do Gado [Cattle Road], <named-content xmlns:xlink="http://www.w3.org/1999/xlink" content-type="dwc:verbatimCoordinates" xlink:type="simple"><named-content content-type="geo-json" specific-use="{&#34;type&#34;:&#34;Point&#34;,&#34;coordinates&#34;:[-37.340417,-8.486611]}" id="NCID0EWEAG" xlink:type="simple">08°29'11.8"S, 37°20'25.5"W</named-content></named-content>, 663 m alt., 19.iii.19, light trap, R. Carrenho leg., <bold><italic>holotype</italic></bold>, male, 1 male paratype; light trap with white cloth, J.M.S. Rodrigues leg., 1 male paratype (<abbrev xmlns:xlink="http://www.w3.org/1999/xlink" xlink:title="Coleção Zoológica do Maranhão" id="ABBRID0E5EAG" xlink:type="simple">CZMA</abbrev>); Buíque, ICMBio grounds, <named-content xmlns:xlink="http://www.w3.org/1999/xlink" content-type="dwc:verbatimCoordinates" xlink:type="simple"><named-content content-type="geo-json" specific-use="{&#34;type&#34;:&#34;Point&#34;,&#34;coordinates&#34;:[-37.238944,-8.565250]}" id="NCID0EFFAG" xlink:type="simple">08°33'54.9"S, 37°14'20.2"W</named-content></named-content>, 730 m alt., 17.iii.19, light trap with white cloth, J.M.S. Rodrigues leg., 2 male paratypes (<abbrev xmlns:xlink="http://www.w3.org/1999/xlink" xlink:title="Dr Jose Maria Soares Barata Triatominae Collection" id="ABBRID0EKFAG" xlink:type="simple">CTJMSB</abbrev>), 1 male paratype (<abbrev xmlns:xlink="http://www.w3.org/1999/xlink" xlink:title="Coleção Entomológica do Instituto Oswaldo Cruz" id="ABBRID0EOFAG" xlink:type="simple">CEIOC</abbrev>).</p></tp:treatment-sec><tp:treatment-sec sec-type="diagnosis" id="SECID0ESFAG"><title>Diagnosis.</title><p><italic><tp:taxon-name><tp:taxon-name-part taxon-name-part-type="genus" reg="Racelda">Racelda</tp:taxon-name-part><tp:taxon-name-part taxon-name-part-type="species" reg="ottoi">ottoi</tp:taxon-name-part></tp:taxon-name></italic> sp. nov. can be separated from other species of the genus by the combination of characters presented in the key below. <italic><tp:taxon-name><tp:taxon-name-part taxon-name-part-type="genus" reg="Racelda">Racelda</tp:taxon-name-part><tp:taxon-name-part taxon-name-part-type="species" reg="ottoi">ottoi</tp:taxon-name-part></tp:taxon-name></italic> sp. nov. shares similarities in coloration with <italic><tp:taxon-name><tp:taxon-name-part taxon-name-part-type="genus" reg="Racelda">R.</tp:taxon-name-part><tp:taxon-name-part taxon-name-part-type="species" reg="robusta">robusta</tp:taxon-name-part></tp:taxon-name></italic> and <italic><tp:taxon-name><tp:taxon-name-part taxon-name-part-type="genus" reg="Racelda">R.</tp:taxon-name-part><tp:taxon-name-part taxon-name-part-type="species" reg="aberlenci">aberlenci</tp:taxon-name-part></tp:taxon-name></italic> such as possessing both the fore lobe of pronotum and the abdomen, including the connexivum, mostly pale, while in the other species of the genus, these parts are mostly dark or at least, in case of the connexivum, it has well-defined dark markings on most segments. However, <italic><tp:taxon-name><tp:taxon-name-part taxon-name-part-type="genus" reg="Racelda">R.</tp:taxon-name-part><tp:taxon-name-part taxon-name-part-type="species" reg="ottoi">ottoi</tp:taxon-name-part></tp:taxon-name></italic> sp. nov. can be separated from <italic><tp:taxon-name><tp:taxon-name-part taxon-name-part-type="genus" reg="Racelda">R.</tp:taxon-name-part><tp:taxon-name-part taxon-name-part-type="species" reg="robusta">robusta</tp:taxon-name-part></tp:taxon-name></italic> and <italic><tp:taxon-name><tp:taxon-name-part taxon-name-part-type="genus" reg="Racelda">R.</tp:taxon-name-part><tp:taxon-name-part taxon-name-part-type="species" reg="aberlenci">aberlenci</tp:taxon-name-part></tp:taxon-name></italic> based on the coloration of the head and the legs, which are mostly blackish and with larger dark markings on femora and tibiae, respectively, in the former species, while in the latter two species, the head is completely pale, and the femora and tibiae are almost completely pale with the apices of femora and extremities of tibiae variably faintly dark marked or not marked. Additionally, while the longitudinal sulcus of pronotum is continuous on the two lobes in <italic><tp:taxon-name><tp:taxon-name-part taxon-name-part-type="genus" reg="Racelda">R.</tp:taxon-name-part><tp:taxon-name-part taxon-name-part-type="species" reg="robusta">robusta</tp:taxon-name-part></tp:taxon-name></italic> and <italic><tp:taxon-name><tp:taxon-name-part taxon-name-part-type="genus" reg="Racelda">R.</tp:taxon-name-part><tp:taxon-name-part taxon-name-part-type="species" reg="aberlenci">aberlenci</tp:taxon-name-part></tp:taxon-name></italic>, it is interrupted at the level of transverse sulcus in <italic><tp:taxon-name><tp:taxon-name-part taxon-name-part-type="genus" reg="Racelda">R.</tp:taxon-name-part><tp:taxon-name-part taxon-name-part-type="species" reg="ottoi">ottoi</tp:taxon-name-part></tp:taxon-name></italic> sp. nov.</p></tp:treatment-sec><tp:treatment-sec sec-type="description" id="SECID0EGJAG"><title>Description.</title><p><bold>Male.</bold> Figs <xref ref-type="fig" rid="F2">11</xref>–<xref ref-type="fig" rid="F8">55</xref>. Measurements are given in Table <xref ref-type="table" rid="T1">1</xref>.</p><table-wrap id="T1" position="float" orientation="portrait"><label>Table 1.</label><caption><p>Measurements (in <abbrev xmlns:xlink="http://www.w3.org/1999/xlink" xlink:title="millimeters" id="ABBRID0EDKAG" xlink:type="simple">mm</abbrev>) of type specimens (<italic>N</italic> = 6) of <italic><tp:taxon-name><tp:taxon-name-part taxon-name-part-type="genus" reg="Racelda">Racelda</tp:taxon-name-part><tp:taxon-name-part taxon-name-part-type="species" reg="ottoi">ottoi</tp:taxon-name-part></tp:taxon-name></italic> sp. nov.</p></caption><table id="TID0EUWAG" rules="all"><tbody><tr><th rowspan="1" colspan="1"/><th rowspan="1" colspan="1">Holotype</th><th rowspan="1" colspan="1">Mean</th><th rowspan="1" colspan="1">SD</th><th rowspan="1" colspan="1">Minimum</th><th rowspan="1" colspan="1">Maximum</th></tr><tr><td rowspan="1" colspan="1">Length to tip of abdomen</td><td rowspan="1" colspan="1">9.0</td><td rowspan="1" colspan="1">9.6</td><td rowspan="1" colspan="1">0.51</td><td rowspan="1" colspan="1">9.0</td><td rowspan="1" colspan="1">10.5</td></tr><tr><td rowspan="1" colspan="1">Length to tip of hemelytra (<italic>N</italic> = 5)<sup>1</sup></td><td rowspan="1" colspan="1">9.2</td><td rowspan="1" colspan="1">9.73</td><td rowspan="1" colspan="1">0.56</td><td rowspan="1" colspan="1">9.2</td><td rowspan="1" colspan="1">10.6</td></tr><tr><td rowspan="1" colspan="1">Head length excluding neck</td><td rowspan="1" colspan="1">1.6</td><td rowspan="1" colspan="1">1.56</td><td rowspan="1" colspan="1">0.05</td><td rowspan="1" colspan="1">1.5</td><td rowspan="1" colspan="1">1.6</td></tr><tr><td rowspan="1" colspan="1">Head width across eyes</td><td rowspan="1" colspan="1">1.4</td><td rowspan="1" colspan="1">1.48</td><td rowspan="1" colspan="1">0.07</td><td rowspan="1" colspan="1">1.4</td><td rowspan="1" colspan="1">1.6</td></tr><tr><td rowspan="1" colspan="1">Synthlipsis</td><td rowspan="1" colspan="1">0.6</td><td rowspan="1" colspan="1">0.58</td><td rowspan="1" colspan="1">0.04</td><td rowspan="1" colspan="1">0.5</td><td rowspan="1" colspan="1">0.6</td></tr><tr><td rowspan="1" colspan="1">Eye width</td><td rowspan="1" colspan="1">0.4</td><td rowspan="1" colspan="1">0.41</td><td rowspan="1" colspan="1">0.04</td><td rowspan="1" colspan="1">0.4</td><td rowspan="1" colspan="1">0.5</td></tr><tr><td rowspan="1" colspan="1">Ocellar tubercle width</td><td rowspan="1" colspan="1">0.6</td><td rowspan="1" colspan="1">0.6</td><td rowspan="1" colspan="1">0.0</td><td rowspan="1" colspan="1">0.6</td><td rowspan="1" colspan="1">0.6</td></tr><tr><td rowspan="1" colspan="1">Ocellus width</td><td rowspan="1" colspan="1">0.2</td><td rowspan="1" colspan="1">0.24</td><td rowspan="1" colspan="1">0.04</td><td rowspan="1" colspan="1">0.2</td><td rowspan="1" colspan="1">0.3</td></tr><tr><td rowspan="1" colspan="1">Scape length</td><td rowspan="1" colspan="1">1.4</td><td rowspan="1" colspan="1">1.5</td><td rowspan="1" colspan="1">0.06</td><td rowspan="1" colspan="1">1.4</td><td rowspan="1" colspan="1">1.6</td></tr><tr><td rowspan="1" colspan="1">Pedicel length</td><td rowspan="1" colspan="1">1.6</td><td rowspan="1" colspan="1">1.67</td><td rowspan="1" colspan="1">0.10</td><td rowspan="1" colspan="1">1.6</td><td rowspan="1" colspan="1">1.8</td></tr><tr><td rowspan="1" colspan="1">Basiflagellomere I length</td><td rowspan="1" colspan="1">0.7</td><td rowspan="1" colspan="1">0.73</td><td rowspan="1" colspan="1">0.05</td><td rowspan="1" colspan="1">0.7</td><td rowspan="1" colspan="1">0.8</td></tr><tr><td rowspan="1" colspan="1">Basiflagellomere II length</td><td rowspan="1" colspan="1">0.4</td><td rowspan="1" colspan="1">0.47</td><td rowspan="1" colspan="1">0.05</td><td rowspan="1" colspan="1">0.4</td><td rowspan="1" colspan="1">0.5</td></tr><tr><td rowspan="1" colspan="1">Distiflagellomere I length (<italic>N</italic> = 5)<sup>2</sup></td><td rowspan="1" colspan="1">0.25</td><td rowspan="1" colspan="1">0.27</td><td rowspan="1" colspan="1">0.02</td><td rowspan="1" colspan="1">0.25</td><td rowspan="1" colspan="1">0.3</td></tr><tr><td rowspan="1" colspan="1">Distiflagellomere II length (<italic>N</italic> = 5)<sup>2</sup></td><td rowspan="1" colspan="1">0.2</td><td rowspan="1" colspan="1">0.2</td><td rowspan="1" colspan="1">0.0</td><td rowspan="1" colspan="1">0.2</td><td rowspan="1" colspan="1">0.2</td></tr><tr><td rowspan="1" colspan="1">Distiflagellomere III length (<italic>N</italic> = 5)<sup>2</sup></td><td rowspan="1" colspan="1">0.15</td><td rowspan="1" colspan="1">0.19</td><td rowspan="1" colspan="1">0.02</td><td rowspan="1" colspan="1">0.15</td><td rowspan="1" colspan="1">0.2</td></tr><tr><td rowspan="1" colspan="1">Distiflagellomere IV length (<italic>N</italic> = 5)<sup>2</sup></td><td rowspan="1" colspan="1">0.25</td><td rowspan="1" colspan="1">0.31</td><td rowspan="1" colspan="1">0.02</td><td rowspan="1" colspan="1">0.25</td><td rowspan="1" colspan="1">0.4</td></tr><tr><td rowspan="1" colspan="1">Labial segment II length</td><td rowspan="1" colspan="1">0.9</td><td rowspan="1" colspan="1">1.03</td><td rowspan="1" colspan="1">0.10</td><td rowspan="1" colspan="1">0.9</td><td rowspan="1" colspan="1">1.2</td></tr><tr><td rowspan="1" colspan="1">Labial segment III length</td><td rowspan="1" colspan="1">0.6</td><td rowspan="1" colspan="1">0.58</td><td rowspan="1" colspan="1">0.04</td><td rowspan="1" colspan="1">0.5</td><td rowspan="1" colspan="1">0.6</td></tr><tr><td rowspan="1" colspan="1">Labial segment IV length</td><td rowspan="1" colspan="1">0.3</td><td rowspan="1" colspan="1">0.41</td><td rowspan="1" colspan="1">0.09</td><td rowspan="1" colspan="1">0.3</td><td rowspan="1" colspan="1">0.5</td></tr><tr><td rowspan="1" colspan="1">Fore lobe of pronotum length</td><td rowspan="1" colspan="1">0.6</td><td rowspan="1" colspan="1">0.61</td><td rowspan="1" colspan="1">0.04</td><td rowspan="1" colspan="1">0.6</td><td rowspan="1" colspan="1">0.7</td></tr><tr><td rowspan="1" colspan="1">Fore lobe of pronotum max. width</td><td rowspan="1" colspan="1">2.0</td><td rowspan="1" colspan="1">2.0</td><td rowspan="1" colspan="1">0.0</td><td rowspan="1" colspan="1">2.0</td><td rowspan="1" colspan="1">2.0</td></tr><tr><td rowspan="1" colspan="1">Hind lobe of pronotum length</td><td rowspan="1" colspan="1">1.2</td><td rowspan="1" colspan="1">1.18</td><td rowspan="1" colspan="1">0.04</td><td rowspan="1" colspan="1">1.1</td><td rowspan="1" colspan="1">1.2</td></tr><tr><td rowspan="1" colspan="1">Hind lobe of pronotum max. width</td><td rowspan="1" colspan="1">2.9</td><td rowspan="1" colspan="1">2.95</td><td rowspan="1" colspan="1">0.05</td><td rowspan="1" colspan="1">2.9</td><td rowspan="1" colspan="1">3.0</td></tr><tr><td rowspan="1" colspan="1">Fore femur length</td><td rowspan="1" colspan="1">1.8</td><td rowspan="1" colspan="1">1.88</td><td rowspan="1" colspan="1">0.09</td><td rowspan="1" colspan="1">1.8</td><td rowspan="1" colspan="1">2.0</td></tr><tr><td rowspan="1" colspan="1">Fore tibia length</td><td rowspan="1" colspan="1">1.9</td><td rowspan="1" colspan="1">1.9</td><td rowspan="1" colspan="1">0.0</td><td rowspan="1" colspan="1">1.9</td><td rowspan="1" colspan="1">1.9</td></tr><tr><td rowspan="1" colspan="1">Fore tarsus length</td><td rowspan="1" colspan="1">0.7</td><td rowspan="1" colspan="1">0.7</td><td rowspan="1" colspan="1">0.0</td><td rowspan="1" colspan="1">0.7</td><td rowspan="1" colspan="1">0.7</td></tr><tr><td rowspan="1" colspan="1">Middle femur length</td><td rowspan="1" colspan="1">1.8</td><td rowspan="1" colspan="1">1.81</td><td rowspan="1" colspan="1">0.04</td><td rowspan="1" colspan="1">1.8</td><td rowspan="1" colspan="1">1.9</td></tr><tr><td rowspan="1" colspan="1">Middle tibia length</td><td rowspan="1" colspan="1">1.9</td><td rowspan="1" colspan="1">1.8</td><td rowspan="1" colspan="1">0.08</td><td rowspan="1" colspan="1">1.7</td><td rowspan="1" colspan="1">1.9</td></tr><tr><td rowspan="1" colspan="1">Middle tarsus length</td><td rowspan="1" colspan="1">0.7</td><td rowspan="1" colspan="1">0.68</td><td rowspan="1" colspan="1">0.04</td><td rowspan="1" colspan="1">0.6</td><td rowspan="1" colspan="1">0.7</td></tr><tr><td rowspan="1" colspan="1">Hind femur length</td><td rowspan="1" colspan="1">2.9</td><td rowspan="1" colspan="1">2.96</td><td rowspan="1" colspan="1">0.05</td><td rowspan="1" colspan="1">2.9</td><td rowspan="1" colspan="1">3.0</td></tr><tr><td rowspan="1" colspan="1">Hind tibia length</td><td rowspan="1" colspan="1">3.1</td><td rowspan="1" colspan="1">3.03</td><td rowspan="1" colspan="1">0.10</td><td rowspan="1" colspan="1">2.9</td><td rowspan="1" colspan="1">3.2</td></tr><tr><td rowspan="1" colspan="1">Hind tarsus length</td><td rowspan="1" colspan="1">1.0</td><td rowspan="1" colspan="1">1.01</td><td rowspan="1" colspan="1">0.04</td><td rowspan="1" colspan="1">1.0</td><td rowspan="1" colspan="1">1.1</td></tr><tr><td rowspan="1" colspan="1">Abdomen length*</td><td rowspan="1" colspan="1">5.4</td><td rowspan="1" colspan="1">5.51</td><td rowspan="1" colspan="1">0.17</td><td rowspan="1" colspan="1">5.3</td><td rowspan="1" colspan="1">5.7</td></tr><tr><td rowspan="1" colspan="1">Abdomen maximum width</td><td rowspan="1" colspan="1">3.3</td><td rowspan="1" colspan="1">3.63</td><td rowspan="1" colspan="1">0.20</td><td rowspan="1" colspan="1">3.3</td><td rowspan="1" colspan="1">3.9</td></tr></tbody></table><table-wrap-foot><fn><p><sup>1, 2</sup> Distal portion of hemelytra and distiflagellomeres absent in one specimen. * Measured on ventral view, at midline, from anterior margin of sternite II to posterior border of last segment.</p></fn></table-wrap-foot></table-wrap><p><bold><italic>Coloration</italic></bold>: general coloration pale to pale yellowish to orange with darkened to brownish or blackish portions or markings (Figs <xref ref-type="fig" rid="F2">11</xref>, <xref ref-type="fig" rid="F2">12</xref>, <xref ref-type="fig" rid="F3">25</xref>, <xref ref-type="fig" rid="F5">39</xref>). <bold><italic>Head</italic></bold>, including neck, mostly blackish (Figs <xref ref-type="fig" rid="F2">11</xref>, <xref ref-type="fig" rid="F2">12</xref>); pale whitish to pale yellowish ventrally between the level of inner margin of eyes; a thin reddish line around ocelli, sometimes partially interrupted as in the holotype; a somewhat paler medial marking behind ocellar tubercle and on neck, variable in size, both present in the holotype and alternatively absent in some of the paratypes; base of neck paler in variable extension or completely dark as in the holotype; close to base of labium, on pale whitish ventral area, a small blackish marking as a thin transverse line or as a pair of separate markings; antennal segments (Figs <xref ref-type="fig" rid="F2">16</xref>–<xref ref-type="fig" rid="F3">21</xref>) mostly dark with basal portion of scape and intersegmental joints pale; scape, pedicel and basiflagellomeres blackish to brownish black; distiflagellomeres somewhat paler, brownish; labrum paler on its distal half; labium pale to pale yellowish with apex of first visible segment darkened and faintly, irregularly marked with variably darkened portions such as a basoventral marking on segment II (first visible) and lateral and dorsal portions of segments III–IV; the latter entirely faintly darkened in one paratype. <bold><italic>Thorax</italic></bold> (Figs <xref ref-type="fig" rid="F2">11</xref>, <xref ref-type="fig" rid="F3">25</xref>): pronotum mostly pale orange, faintly darkened at collar, inferior portion of anterolateral angles, median portion of basal half of hind lobe and, in one paratype, medially to distal portion of humeral angles; scutellum blackish; propleura orange with a dark irregular marking extending above and/or anteriorly to fore supracoxal lobe, reaching prosternum at anterior portion, including their rounded processes; margins of prosternal process and its apex dark; meso- and metapleura and sterna mostly blackish; a small pale orange marking on median and distal portion of middle and hind supracoxal lobes, respectively. Legs: fore coxa whitish, pale with anterior surface variably darkened; middle and hind coxae from mostly pale to mostly darkened and paler only at distal margin; trochanters pale to pale yellowish; femora pale whitish, blackish on dorsal surface of fore (except at its base) and approximately distal third to distal fourth of middle and hind femora, respectively; fore femora also variably darkened at apex on lateral surfaces or even around segment; distal markings on middle and hind femora variably somewhat shorter on ventral surface; in one paratype blackish markings on middle and hind femora smaller, occupying only approximately distal fifth of segment; tibiae dark, brownish to blackish, with approximately their median portion variably paler, pale coloration occupying approximately median third on fore and middle tibiae and one-half on hind tibiae; pale coloration varying from almost as dark as dark extremities of segment, pale brownish to pale whitish; tarsi pale brownish. Hemelytra blackish; pale on base of dorsal surface, laterally, and on basal lateral portion; also slightly paler on apex of corium. <bold><italic>Abdomen</italic></bold> (Figs <xref ref-type="fig" rid="F2">11</xref>, <xref ref-type="fig" rid="F5">39</xref>): mostly pale whitish to pale yellowish; apex of connexival posterolateral angle of segment II somewhat darkened; in one paratype, connexival segment II completely darkened; sternite II mostly dark to blackish, except at posterolateral portion where it is pale in variable extension; intersternite furrow between between segments II–III and adjacent anterior portion of latter segment darker in one paratype (Fig. <xref ref-type="fig" rid="F5">39</xref>); midlateral subrounded shallow depressed areas on sternites III–VII faintly darkened; area posterior to genital capsule, on last sternite, darkened in most specimens, dark coloration varying in extension laterally; exposed portions of genital capsule and parameres dark to blackish. <bold><italic>Structure</italic></bold>: Body integument mostly shiny. <bold><italic>Head</italic></bold> (Figs <xref ref-type="fig" rid="F2">11</xref>–<xref ref-type="fig" rid="F3">21</xref>): shorter than pronotum (including neck); subtriangular in dorsal and lateral views. Vertex not elevated; minimum distance between eyes in dorsal view (synthlipsis) approximately 1.5–1.6 times longer than width of each eye. Antenna inserted proximal to midpoint between anterior margin of eyes and apex of head. Anteocular portion approximately twice as long as postocular portion (excluding neck); total length (excluding neck) of head longer than its maximum width across eyes; integument generally with coarsely transverse subparallel sulci or wrinkled; smooth on ocellar tubercle and neck. Clypeus moderately elongated, not elevated, rounded in lateral view, slightly wider at basal portion, its integument with transverse subparallel sulci. Antenna (Figs <xref ref-type="fig" rid="F2">16</xref>–<xref ref-type="fig" rid="F3">21</xref>): scape somewhat curved and enlarged towards apex, slightly shorter than pedicel; the latter somewhat curved at midportion; flagellum slender, divided in pseudosegments, two basiflagellomeres and four distiflagellomeres; basiflagellomeres thinner than pedicel, first basiflagellomere longer than second; distiflagellomeres somewhat thinner than basiflagellomeres, first three subequal in length, last a little longer. Labium (Figs <xref ref-type="fig" rid="F2">14</xref>, <xref ref-type="fig" rid="F2">15</xref>) moderately thick, segment II (first visible) straight, somewhat thicker towards apex, approximately 1.5 times longer than the segment III, its apex approximately at level of anterior half of eyes in lateral view; segment III somewhat thicker; segment IV, shorter, tapering, reaching stridulatory sulcus approximately at its anterior third. Gula with lateral shallow longitudinal ridges, between which is a furrow narrower than labium, almost imperceptible in some individuals. Constriction between postocular portion and neck distinct (Fig. <xref ref-type="fig" rid="F2">13</xref>). Eyes large, prominent, subhemisphaerical in dorsal view, reniform in lateral view; transverse sulcus curved, reaching inner posterior angle of the eye (Figs <xref ref-type="fig" rid="F2">12</xref>, <xref ref-type="fig" rid="F2">13</xref>). Ocellar tubercle prominent, large, undivided, ocelli rounded, the distance between them somewhat closer than the diameter of each ocellus (Figs <xref ref-type="fig" rid="F2">12</xref>, <xref ref-type="fig" rid="F2">13</xref>). <bold><italic>Thorax</italic></bold> (Figs <xref ref-type="fig" rid="F2">11</xref>, <xref ref-type="fig" rid="F3">22</xref>–<xref ref-type="fig" rid="F4">35</xref>): integument shiny; collar very thin; anterolateral angles pointed and small; fore lobe rounded on anterior and lateral margins, shorter and narrower than hind lobe; mid-longitudinal sulcus on fore lobe thin and narrow, ending somewhat above a median slightly elevated portion at median portion of transverse sulcus, with the remaining posterior part of the mid-longitudinal sulcus represented by few punctations, about half a dozen, two or three more anterior ones somewhat deeper and larger, followed by progressively smaller and shallower punctations towards posterior margin, shortly or not exceeding the distal half of hind lobe (Figs <xref ref-type="fig" rid="F3">22</xref>, <xref ref-type="fig" rid="F3">23</xref>), sometimes posterior to punctations, a very thin median longitudinal line ending short of posterior margin (Fig. <xref ref-type="fig" rid="F3">23</xref>); transverse furrow distinct, interrupted at median portion by the median elevated portion, sinuous, curved forward at lateral portion (Figs <xref ref-type="fig" rid="F3">22</xref>, <xref ref-type="fig" rid="F3">23</xref>), continuing laterally, on propleura, forming a somewhat curved lateral furrow, with short shallow ridges on anterior portion of its inferior margin, ending at posterior margin of propleura; posterolateral furrows of pronotum distinct; humeral angles rounded (Figs <xref ref-type="fig" rid="F2">11</xref>, <xref ref-type="fig" rid="F3">22</xref>, <xref ref-type="fig" rid="F3">23</xref>). Scutellum with a shallow median depression; scutellar prongs moderately short and curved, narrowly separated at base and convergent towards their apices (Fig. <xref ref-type="fig" rid="F3">24</xref>). Integument of pro- and mesopleura mostly smooth; faintly wrinkled by a few linear subparallel thin shallow linear impressions on supracoxal lobes; integument of metapleura with several linear subparallel irregular ridges, its superior margin thickened and curved. Supracoxal lobes of propleura somewhat prominent, those of meso- and metapleura not. Propleura with posteroventral elongate processes, apices acute, directed posteromedially, just posterior to laterodistal third of fore coxa, above lateral portion of anterior margins of mesosternum (Fig. <xref ref-type="fig" rid="F4">26</xref>). Anterior margin of mesopleura with a median small process, projecting anteriorly, rounded at apex which meets posterior margin of propleura. Prosternum wider on approximately anterior half, moderately large, prolonged between fore coxae, apex rounded, reaching mesosternum, with its median portion occupied by stridulitrum (Fig. <xref ref-type="fig" rid="F4">26</xref>). Mesosternum anteriorly to middle coxa mostly flattened and with smooth integument; on its median portion, just posterior to apex of process of prosternum, a small oval depression on midline, with elevated borders, below and laterally to which, a pair of subrounded small depressions; middle coxae bordered by slightly elevated margins anteriorly and medially. Between middle and hind coxae, a moderately elevated area with integument marked by few shallow transverse sulci and a pair of submedian shallow longitudinal ridges somewhat more elevated at distal half (Fig. <xref ref-type="fig" rid="F3">25</xref>). Fore coxae close, separated by a shorter distance than approximately half the width of each of them; middle and hind coxae distant from each other by a distance approximately equivalent to somewhat more than twice and approximately 1.7 times the width of each of them, respectively (Fig. <xref ref-type="fig" rid="F3">25</xref>). Fore and middle femora and tibiae subequally long; fore femora somewhat thickened, except at basal and distal portions (Fig. <xref ref-type="fig" rid="F4">27</xref>); middle femora thickened subapically (Fig. <xref ref-type="fig" rid="F4">30</xref>); hind femora and tibiae longer, slender, femora somewhat thickened subapically (Fig. <xref ref-type="fig" rid="F4">33</xref>). Tibiae straight, slightly longer than the correspondent femora; fore tibiae thicker at apex, in which the anterior margin is prominent and with a mesal comb (Fig. <xref ref-type="fig" rid="F4">28</xref>); middle and hind tibiae slightly thicker subapically and at apex, respectively (Figs <xref ref-type="fig" rid="F4">31</xref>, <xref ref-type="fig" rid="F4">34</xref>); spongy fossae on apices of fore and middle tibiae very small. All tarsi slender, three-segmented (Figs <xref ref-type="fig" rid="F4">29</xref>, <xref ref-type="fig" rid="F4">35</xref>). Hemelytra generally dull; moderately shiny on base of dorsal surface, laterally, and on lateral portion, basally (the same portions in which the coloration is pale) (Fig. <xref ref-type="fig" rid="F2">11</xref>). <bold><italic>Abdomen</italic></bold> (Figs <xref ref-type="fig" rid="F2">11</xref>, <xref ref-type="fig" rid="F4">36</xref>–<xref ref-type="fig" rid="F5">41</xref>, <xref ref-type="fig" rid="F6">43</xref>): Tergite I narrow, carinulate on median portion of posterior margin (Fig. <xref ref-type="fig" rid="F4">36</xref>); other tergites shortly carinulate on posterior margin, except lateral portion, the ridges shorter on tergite IV, very faint on tergite VII (Figs <xref ref-type="fig" rid="F4">36</xref>, <xref ref-type="fig" rid="F5">37</xref>). Tergite II with its anteromedian portion bordered by a pair of longer curved longitudinal ridges (Fig. <xref ref-type="fig" rid="F4">36</xref>). Shallow and small punctations irregularly distributed on tergites III–VII; inner portion of respective connexival dorsal segment with few punctations (Figs <xref ref-type="fig" rid="F4">36</xref>, <xref ref-type="fig" rid="F5">37</xref>). Scars of dorsal abdominal glands openings (dag) on median anterior margins of tergites V and VI, that on the latter larger than that on tergite V; these tergites are carinulate only between the scars and lateral portion (Figs <xref ref-type="fig" rid="F5">37</xref>, <xref ref-type="fig" rid="F5">38</xref>). Connexivum with posterolateral angles of segments II–VI prominent, that of segment II somewhat more than the others (Figs <xref ref-type="fig" rid="F2">11</xref>, <xref ref-type="fig" rid="F4">36</xref>, <xref ref-type="fig" rid="F5">39–41</xref>). Sternites with shiny and generally smooth integument (Fig. <xref ref-type="fig" rid="F5">39</xref>); sternite II narrower than following segments, its median portion elevated (Figs <xref ref-type="fig" rid="F5">39</xref>, <xref ref-type="fig" rid="F5">40</xref>); sternites II and III separated by shallow canaliculae, which are absent at lateral portions; other intersternite furrows with small, shallow punctations, absent in midline, sparser or absent towards lateral portions and less numerous on last interstenite furrow; sternites III–VII with smooth integument and midlateral subrounded shallow flat depressions, anterior portion of the latter close and medial to the respective spiracles (Figs <xref ref-type="fig" rid="F5">39–41</xref>). Spiracles round and small. Posterior margin of segment VII slightly curved anteriorly at its midportion (Fig. <xref ref-type="fig" rid="F5">39</xref>). Segment VIII not visible externally, sclerotized on ventral portion, which is translucent; segment becomes wider towards posterior margin; both basal and distal margins of ventral portion curved, the former more than the latter and more sclerotized than remaining part of segment (Fig. <xref ref-type="fig" rid="F6">43</xref>); dorsal portion membranous and narrower; spiracles on dorsal margin of ventral portion. <bold><italic>Vestiture</italic></bold>: integument generally mostly glabrous. <bold><italic>Head</italic></bold>: some long moderately curved pale setae scattered on the anterior and lateral portions of base of first visible labial segment; several long, erect, pale setae on apical portion of second visible labial segment and scattered on last labial segment. Antenna (Figs <xref ref-type="fig" rid="F2">16</xref>–<xref ref-type="fig" rid="F3">21</xref>): scape with some and pedicel with few short, oblique, thin setae, and both segments covered by long pubescence formed by numerous long, erect, stout, pale setae, approximately twice as long as width of scape and 4–5 times as long as width of pedicel, except at distal portion, where these setae are shorter; flagellomeres covered by very numerous short, oblique, curved, thin pale setae, forming a short dense pubescence, except on approximately basal half of first basiflagellomere, where setae are less numerous; flagellomeres also covered by long stout, erect pale setae; those on first basiflagellomere almost as long and numerous than those of pedicel, becoming progressively shorter and less numerous on following flagellomeres. <bold><italic>Thorax</italic></bold>: pronotum with a tuft of golden stout setae on inner margin of posterior border of pronotum beside lateral margin of scutellar base. Borders of posterior prolongation of prosternum with thin, longer, dark golden setae; some scattered pale thin setae on postacetabular area of prosternum laterally to the prosternal process. Legs: coxa with some stout, curved, pale or somewhat darkened, thin setae on apical margin; trochanters and ventral surface of femora with several curved, stout and curved pale, thin setae (Figs <xref ref-type="fig" rid="F4">30</xref>, <xref ref-type="fig" rid="F4">32</xref>); fore trochanter and fore femur with also at least one thinner, longer subbasal seta; some scattered similar long setae on dorsal, lateral and ventral surfaces of femora, on fore femora some rows of curved, thin, pale, shorter setae on dorsal surface (Fig. <xref ref-type="fig" rid="F4">27</xref>); tibiae glabrous at approximately basal third to two-thirds of dorsal surface, with a mid-ventral fringe of short, straight, somewhat stouter, pale brownish setae; at approximately distal third, all tibiae generally covered by pale brownish to darkened setae, which become somewhat more numerous towards apex, where they are longer on ventral and lateral surfaces (Figs <xref ref-type="fig" rid="F4">28</xref>, <xref ref-type="fig" rid="F4">31</xref>, <xref ref-type="fig" rid="F4">34</xref>); tarsi covered with numerous yellowish and golden setae, which are longer on ventral surface (Figs <xref ref-type="fig" rid="F4">29</xref>, <xref ref-type="fig" rid="F4">35</xref>).</p><fig id="F2" position="float" orientation="portrait"><object-id xmlns:xlink="http://www.w3.org/1999/xlink" content-type="doi" xlink:type="simple">10.3897/zookeys.1122.84424.figures11-17</object-id><object-id xmlns:xlink="http://www.w3.org/1999/xlink" content-type="arpha" xlink:type="simple">983CC6E6-6A80-564C-8633-45E67BD4F6A7</object-id><label>Figures 11–17.</label><caption><p><italic><tp:taxon-name><tp:taxon-name-part taxon-name-part-type="genus" reg="Racelda">Racelda</tp:taxon-name-part><tp:taxon-name-part taxon-name-part-type="species" reg="ottoi">ottoi</tp:taxon-name-part></tp:taxon-name></italic> Oliveira &amp; Gil-Santana, sp. nov. <bold>11</bold> holotype, dorsal view <bold>12–15</bold> head <bold>12, 13</bold> dorsal view <bold>14</bold> ventral view <bold>15</bold> ventrolateral view <bold>16, 17</bold> antenna, dorsal view <bold>16</bold> right <bold>17</bold> left. Scale bars: 2.0 <abbrev xmlns:xlink="http://www.w3.org/1999/xlink" xlink:title="millimeters" id="ABBRID0ETMBG" xlink:type="simple">mm</abbrev> (<bold>11</bold>); 0.5 <abbrev xmlns:xlink="http://www.w3.org/1999/xlink" xlink:title="millimeters" id="ABBRID0EZMBG" xlink:type="simple">mm</abbrev> (<bold>12, 16, 17</bold>); 0.2 <abbrev xmlns:xlink="http://www.w3.org/1999/xlink" xlink:title="millimeters" id="ABBRID0E6MBG" xlink:type="simple">mm</abbrev> (<bold>13–15</bold>).</p></caption><graphic xmlns:xlink="http://www.w3.org/1999/xlink" xlink:href="zookeys-1122-053_article-84424__-g002.jpg" position="float" orientation="portrait" xlink:type="simple" id="oo_746935.jpg"><uri content-type="original_file" xlink:type="simple">https://binary.pensoft.net/fig/746935</uri></graphic></fig><fig id="F3" position="float" orientation="portrait"><object-id xmlns:xlink="http://www.w3.org/1999/xlink" content-type="doi" xlink:type="simple">10.3897/zookeys.1122.84424.figures18-25</object-id><object-id xmlns:xlink="http://www.w3.org/1999/xlink" content-type="arpha" xlink:type="simple">9CCAD1BC-A127-5340-906B-A535C045ED13</object-id><label>Figures 18–25.</label><caption><p><italic><tp:taxon-name><tp:taxon-name-part taxon-name-part-type="genus" reg="Racelda">Racelda</tp:taxon-name-part><tp:taxon-name-part taxon-name-part-type="species" reg="ottoi">ottoi</tp:taxon-name-part></tp:taxon-name></italic> Oliveira &amp; Gil-Santana, sp. nov. <bold>18–24</bold> dorsal view <bold>18–21</bold> antennal segments <bold>18</bold> scape and basal portion of pedicel <bold>19</bold> apical portion of scape and pedicel <bold>20</bold> basiflagellomeres <bold>21</bold> distiflagellomeres <bold>22, 23</bold> pronotum, different paratypes <bold>24</bold> scutellum <bold>25</bold> thorax, ventral view. Scale bars: 0.5 <abbrev xmlns:xlink="http://www.w3.org/1999/xlink" xlink:title="millimeters" id="ABBRID0EPOBG" xlink:type="simple">mm</abbrev> (<bold>18–21, 25</bold>); 0.2 <abbrev xmlns:xlink="http://www.w3.org/1999/xlink" xlink:title="millimeters" id="ABBRID0EVOBG" xlink:type="simple">mm</abbrev> (<bold>22–24</bold>).</p></caption><graphic xmlns:xlink="http://www.w3.org/1999/xlink" xlink:href="zookeys-1122-053_article-84424__-g003.jpg" position="float" orientation="portrait" xlink:type="simple" id="oo_746936.jpg"><uri content-type="original_file" xlink:type="simple">https://binary.pensoft.net/fig/746936</uri></graphic></fig><fig id="F4" position="float" orientation="portrait"><object-id xmlns:xlink="http://www.w3.org/1999/xlink" content-type="doi" xlink:type="simple">10.3897/zookeys.1122.84424.figures26-36</object-id><object-id xmlns:xlink="http://www.w3.org/1999/xlink" content-type="arpha" xlink:type="simple">C72514E5-9317-5A28-9873-1173F7130251</object-id><label>Figures 26–36.</label><caption><p><italic><tp:taxon-name><tp:taxon-name-part taxon-name-part-type="genus" reg="Racelda">Racelda</tp:taxon-name-part><tp:taxon-name-part taxon-name-part-type="species" reg="ottoi">ottoi</tp:taxon-name-part></tp:taxon-name></italic> Oliveira &amp; Gil-Santana, sp. nov. <bold>26</bold> prothorax, ventral view, arrows point to posteroventral elongate processes of propleura <bold>27–29</bold> fore leg <bold>27, 28</bold> lateral view, inner surface <bold>27</bold> femur <bold>28</bold> tibia <bold>29</bold> tarsus, dorsal view <bold>30–35</bold> lateral view, inner surface <bold>30, 31</bold> middle leg <bold>30</bold> trochanter, femur and basal half of ventral surface of tibia <bold>31</bold> tibia <bold>32–35</bold> hind leg <bold>32</bold> trochanter <bold>33</bold> femur <bold>34</bold> tibia <bold>35</bold> tarsus <bold>36</bold> abdomen, segments I–IV, except distal portion of the latter, dorsal view. Scale bars: 0.5 <abbrev xmlns:xlink="http://www.w3.org/1999/xlink" xlink:title="millimeters" id="ABBRID0ETQBG" xlink:type="simple">mm</abbrev> (<bold>36</bold>); 0.2 <abbrev xmlns:xlink="http://www.w3.org/1999/xlink" xlink:title="millimeters" id="ABBRID0EZQBG" xlink:type="simple">mm</abbrev> (<bold>27–31, 33–35</bold>); 0.1 <abbrev xmlns:xlink="http://www.w3.org/1999/xlink" xlink:title="millimeters" id="ABBRID0E6QBG" xlink:type="simple">mm</abbrev> (<bold>26, 32</bold>).</p></caption><graphic xmlns:xlink="http://www.w3.org/1999/xlink" xlink:href="zookeys-1122-053_article-84424__-g004.jpg" position="float" orientation="portrait" xlink:type="simple" id="oo_746937.jpg"><uri content-type="original_file" xlink:type="simple">https://binary.pensoft.net/fig/746937</uri></graphic></fig><fig id="F5" position="float" orientation="portrait"><object-id xmlns:xlink="http://www.w3.org/1999/xlink" content-type="doi" xlink:type="simple">10.3897/zookeys.1122.84424.figures37-41</object-id><object-id xmlns:xlink="http://www.w3.org/1999/xlink" content-type="arpha" xlink:type="simple">D6FEAE0F-46B8-5C6D-872E-341A042F2CFA</object-id><label>Figures 37–41.</label><caption><p><italic><tp:taxon-name><tp:taxon-name-part taxon-name-part-type="genus" reg="Racelda">Racelda</tp:taxon-name-part><tp:taxon-name-part taxon-name-part-type="species" reg="ottoi">ottoi</tp:taxon-name-part></tp:taxon-name></italic> Oliveira &amp; Gil-Santana, sp. nov., abdomen. <bold>37, 38</bold> dorsal view <bold>37</bold> distal portion of segment III and segments IV–VII, arrows point to the <bold>dag</bold> on tergites V and VI <bold>38 dag</bold> on basal portion of tergite V (pointed by an arrow) (<bold>dag</bold>: scar of dorsal abdominal gland opening) <bold>39–41</bold> ventral view <bold>40</bold> segments II–III, IV, except laterodistal portion, and midanterior portion of segment V <bold>41</bold> segments III (except basal portion), IV–VII. Scale bars: 1.0 <abbrev xmlns:xlink="http://www.w3.org/1999/xlink" xlink:title="millimeters" id="ABBRID0ENSBG" xlink:type="simple">mm</abbrev> (<bold>39</bold>); 0.5 <abbrev xmlns:xlink="http://www.w3.org/1999/xlink" xlink:title="millimeters" id="ABBRID0ETSBG" xlink:type="simple">mm</abbrev> (<bold>37, 41</bold>); 0.3 <abbrev xmlns:xlink="http://www.w3.org/1999/xlink" xlink:title="millimeters" id="ABBRID0EZSBG" xlink:type="simple">mm</abbrev> (<bold>40</bold>); 0.1 <abbrev xmlns:xlink="http://www.w3.org/1999/xlink" xlink:title="millimeters" id="ABBRID0E6SBG" xlink:type="simple">mm</abbrev> (<bold>38</bold>).</p></caption><graphic xmlns:xlink="http://www.w3.org/1999/xlink" xlink:href="zookeys-1122-053_article-84424__-g005.jpg" position="float" orientation="portrait" xlink:type="simple" id="oo_746938.jpg"><uri content-type="original_file" xlink:type="simple">https://binary.pensoft.net/fig/746938</uri></graphic></fig><fig id="F6" position="float" orientation="portrait"><object-id xmlns:xlink="http://www.w3.org/1999/xlink" content-type="doi" xlink:type="simple">10.3897/zookeys.1122.84424.figures42-47</object-id><object-id xmlns:xlink="http://www.w3.org/1999/xlink" content-type="arpha" xlink:type="simple">F163ED92-D1F9-55EB-87D0-926079AB2D89</object-id><label>Figures 42–47.</label><caption><p><italic><tp:taxon-name><tp:taxon-name-part taxon-name-part-type="genus" reg="Racelda">Racelda</tp:taxon-name-part><tp:taxon-name-part taxon-name-part-type="species" reg="ottoi">ottoi</tp:taxon-name-part></tp:taxon-name></italic> Oliveira &amp; Gil-Santana, sp. nov., male genitalia. <bold>42</bold> genital capsule “in situ”, ventral view <bold>43, 44</bold> schematic outline, ventral view <bold>43</bold> abdominal segment VIII, <bold>44, 45</bold> pygophore <bold>45, 46</bold> parameres slightly moved apart, dorsal view <bold>46</bold> apical portions of parameres and proctiger and medial process of pygophore <bold>47</bold> right paramere. Abbreviations: <bold>br</bold>: transverse bridge; <bold>mp</bold>: medial process of pygophore; <bold>pa</bold>: paramere; <bold>pt</bold>: proctiger Scale bars: 0.3 <abbrev xmlns:xlink="http://www.w3.org/1999/xlink" xlink:title="millimeters" id="ABBRID0ETUBG" xlink:type="simple">mm</abbrev> (<bold>43, 44</bold>); 0.2 <abbrev xmlns:xlink="http://www.w3.org/1999/xlink" xlink:title="millimeters" id="ABBRID0EZUBG" xlink:type="simple">mm</abbrev> (<bold>47</bold>); 0.1 <abbrev xmlns:xlink="http://www.w3.org/1999/xlink" xlink:title="millimeters" id="ABBRID0E6UBG" xlink:type="simple">mm</abbrev> (<bold>42, 45, 46</bold>).</p></caption><graphic xmlns:xlink="http://www.w3.org/1999/xlink" xlink:href="zookeys-1122-053_article-84424__-g006.jpg" position="float" orientation="portrait" xlink:type="simple" id="oo_746939.jpg"><uri content-type="original_file" xlink:type="simple">https://binary.pensoft.net/fig/746939</uri></graphic></fig><p><bold><italic>Male genitalia</italic>.</bold> Pygophore, in ventral and lateral views: exposed portion of pygophore subpentagonal (Figs <xref ref-type="fig" rid="F5">39</xref>, <xref ref-type="fig" rid="F5">41</xref>, <xref ref-type="fig" rid="F6">42</xref>, <xref ref-type="fig" rid="F6">44</xref>) and rounded, respectively, integument smooth and shiny; only pigmented (blackish) in the exposed portion (Figs <xref ref-type="fig" rid="F5">39</xref>, <xref ref-type="fig" rid="F6">44</xref>); in dorsal view (Fig. <xref ref-type="fig" rid="F6">45</xref>): between anterior and posterior genital openings, a moderately broad, slightly sclerotized dorsal (transverse) straight bridge (br); membranous areas of posterior genital opening smooth; proctiger (pt) subsquared, posterior margin almost straight, with a subapical single row of few long straight setae (Figs <xref ref-type="fig" rid="F6">45</xref>, <xref ref-type="fig" rid="F6">46</xref>). Medial process of pygophore (mp) sclerotized, subrounded, apical margin almost straight (Figs <xref ref-type="fig" rid="F6">45</xref>, <xref ref-type="fig" rid="F6">46</xref>). Parameres (pa) mildly exposed when genital capsule is in situ (Fig. <xref ref-type="fig" rid="F6">42</xref>) their apices in contact in resting position (Figs <xref ref-type="fig" rid="F6">42</xref>, <xref ref-type="fig" rid="F6">44</xref>); symmetrical, elongated, curved at approximately middle third, where they are somewhat larger; apex truncated, with a rounded subapical tooth in inferior margin; mostly glabrous, with some rows of long setae on inner surface, a few subapical short somewhat stout setae on upper surface and a row of somewhat curved very short setae above the subapical tooth (Figs <xref ref-type="fig" rid="F6">46–47</xref>). Phallus: articulatory apparatus with basal plate extension (bpt) enlarged, longer than basal plate, the latter with moderately short and curved basal plate arms (bpa), connected by a narrow basal plate bridge (bpb) (Figs <xref ref-type="fig" rid="F7">48–51</xref>). Dorsal phallothecal sclerite (ds) symmetrical, enlarged to apex; distal margin thickened and more sclerotized, with several linear grooves interrupted at midportion beside apex of struts and dorsal phallothecal sclerite–endosomal struts fusion (dpes) (Figs <xref ref-type="fig" rid="F7">48</xref>, <xref ref-type="fig" rid="F7">49</xref>, <xref ref-type="fig" rid="F8">52</xref>, <xref ref-type="fig" rid="F8">53</xref>). Endosomal struts (es) formed by a pair of parallel arms, somewhat thinner at basal third, slightly enlarging toward apex, where they converge and become largely united, being continuous with dorsal phallothecal sclerite–endosomal struts fusion (dpes) (Fig. <xref ref-type="fig" rid="F8">52</xref>). Endosoma wall longitudinally striated on basal portion, ventrally (Fig. <xref ref-type="fig" rid="F7">51</xref>), smooth basally, and mostly very densely minutely, spiny towards apical portion (spines minute). Two processes of endosoma: a wide, arcuate, basal process (bpe) formed by diffuse thickening (Figs <xref ref-type="fig" rid="F7">51</xref>, <xref ref-type="fig" rid="F8">54</xref>) and a median process (mpe) at apical portion (Figs <xref ref-type="fig" rid="F7">48</xref>, <xref ref-type="fig" rid="F7">49</xref>). Median process formed by a pair of elongate, flat, somewhat curved, moderately sclerotized plates (Fig. <xref ref-type="fig" rid="F8">55</xref>).</p><fig id="F7" position="float" orientation="portrait"><object-id xmlns:xlink="http://www.w3.org/1999/xlink" content-type="doi" xlink:type="simple">10.3897/zookeys.1122.84424.figures48-51</object-id><object-id xmlns:xlink="http://www.w3.org/1999/xlink" content-type="arpha" xlink:type="simple">142A1BCF-308B-549D-A0E3-9CED39299D22</object-id><label>Figures 48–51.</label><caption><p><italic><tp:taxon-name><tp:taxon-name-part taxon-name-part-type="genus" reg="Racelda">Racelda</tp:taxon-name-part><tp:taxon-name-part taxon-name-part-type="species" reg="ottoi">ottoi</tp:taxon-name-part></tp:taxon-name></italic> Oliveira &amp; Gil-Santana, sp. nov., male genitalia, phallus. <bold>48, 49</bold> dorsal view <bold>50</bold> lateral view <bold>51</bold> ventral view. Abbreviations: <bold>bpa</bold>: basal plate arm; <bold>bpb</bold>: basal plate bridge; <bold>bpe</bold>: basal process of endosoma; <bold>bpt</bold>: basal plate extension; <bold>dpes</bold>: dorsal phallothecal sclerite-endosomal struts fusion; <bold>ds</bold>: dorsal phallothecal sclerite; <bold>es</bold>: endosomal struts; <bold>mpe</bold>: median process of endosoma. Scale bars: 0.3 <abbrev xmlns:xlink="http://www.w3.org/1999/xlink" xlink:title="millimeters" id="ABBRID0EG1BG" xlink:type="simple">mm</abbrev> (<bold>48–51</bold>).</p></caption><graphic xmlns:xlink="http://www.w3.org/1999/xlink" xlink:href="zookeys-1122-053_article-84424__-g007.jpg" position="float" orientation="portrait" xlink:type="simple" id="oo_746940.jpg"><uri content-type="original_file" xlink:type="simple">https://binary.pensoft.net/fig/746940</uri></graphic></fig><fig id="F8" position="float" orientation="portrait"><object-id xmlns:xlink="http://www.w3.org/1999/xlink" content-type="doi" xlink:type="simple">10.3897/zookeys.1122.84424.figures52-55</object-id><object-id xmlns:xlink="http://www.w3.org/1999/xlink" content-type="arpha" xlink:type="simple">E077ADE3-4F0D-5F90-A2E0-07E7A1145D85</object-id><label>Figures 52–55.</label><caption><p><italic><tp:taxon-name><tp:taxon-name-part taxon-name-part-type="genus" reg="Racelda">Racelda</tp:taxon-name-part><tp:taxon-name-part taxon-name-part-type="species" reg="ottoi">ottoi</tp:taxon-name-part></tp:taxon-name></italic> Oliveira &amp; Gil-Santana, sp. nov., male genitalia, dorsal view. <bold>52</bold> endosomal struts (<bold>es</bold>), dorsal phallothecal sclerite-endosomal struts fusion (<bold>dpes</bold>) and median portions of distal thickened margin of dorsal phallothecal sclerite (<bold>ds</bold>) <bold>53</bold> distal half of endosomal struts, dorsal phallothecal sclerite-endosomal struts fusion and dorsal phallothecal sclerite <bold>54</bold> basal process of endosoma <bold>55</bold> median process of endosoma. Scale bars: 0.2 <abbrev xmlns:xlink="http://www.w3.org/1999/xlink" xlink:title="millimeters" id="ABBRID0ES2BG" xlink:type="simple">mm</abbrev> (<bold>52–55</bold>).</p></caption><graphic xmlns:xlink="http://www.w3.org/1999/xlink" xlink:href="zookeys-1122-053_article-84424__-g008.jpg" position="float" orientation="portrait" xlink:type="simple" id="oo_746941.jpg"><uri content-type="original_file" xlink:type="simple">https://binary.pensoft.net/fig/746941</uri></graphic></fig></tp:treatment-sec><tp:treatment-sec sec-type="distribution" id="SECID0E42BG"><title>Distribution.</title><p>Brazil, state of Pernambuco.</p></tp:treatment-sec><tp:treatment-sec sec-type="etymology" id="SECID0EC3BG"><title>Etymology.</title><p>The new species is named in honor to Otto Pompeu Fusco de Oliveira, the beloved son of the junior author (JO).</p></tp:treatment-sec><tp:treatment-sec sec-type="comments" id="SECID0EH3BG"><title>Comments.</title><p>The inclusion of <italic><tp:taxon-name><tp:taxon-name-part taxon-name-part-type="genus" reg="Racelda">R.</tp:taxon-name-part><tp:taxon-name-part taxon-name-part-type="species" reg="ottoi">ottoi</tp:taxon-name-part></tp:taxon-name></italic> sp. nov. in <italic><tp:taxon-name><tp:taxon-name-part taxon-name-part-type="genus" reg="Racelda">Racelda</tp:taxon-name-part></tp:taxon-name></italic> is in accordance with the characteristics assigned to the species of this genus by <xref ref-type="bibr" rid="B5">Dougherty (1995)</xref>, <xref ref-type="bibr" rid="B4">Carpintero and Maldonado (1996)</xref>, and <xref ref-type="bibr" rid="B6">Forero (2004)</xref>. <italic><tp:taxon-name><tp:taxon-name-part taxon-name-part-type="genus" reg="Racelda">Racelda</tp:taxon-name-part><tp:taxon-name-part taxon-name-part-type="species" reg="ottoi">ottoi</tp:taxon-name-part></tp:taxon-name></italic> sp. nov. differs from the other species of the genus by the combination of characteristics stated in the key for males of <italic><tp:taxon-name><tp:taxon-name-part taxon-name-part-type="genus" reg="Racelda">Racelda</tp:taxon-name-part></tp:taxon-name></italic>, presented below and from the species to which it seems closest, <italic><tp:taxon-name><tp:taxon-name-part taxon-name-part-type="genus" reg="Racelda">R.</tp:taxon-name-part><tp:taxon-name-part taxon-name-part-type="species" reg="aberlenci">aberlenci</tp:taxon-name-part></tp:taxon-name></italic> and <italic><tp:taxon-name><tp:taxon-name-part taxon-name-part-type="genus" reg="Racelda">R.</tp:taxon-name-part><tp:taxon-name-part taxon-name-part-type="species" reg="robusta">robusta</tp:taxon-name-part></tp:taxon-name></italic>, by the set of features commented on in its diagnosis.</p><p>The antennae of most of the New World <tp:taxon-name><tp:taxon-name-part taxon-name-part-type="subfamily">Ectrichodiinae</tp:taxon-name-part></tp:taxon-name> males are pubescent on all segments with short setae but which are more abundant on the distal segments (<xref ref-type="bibr" rid="B5">Dougherty 1995</xref>). <xref ref-type="bibr" rid="B5">Dougherty (1995)</xref> also stated that in <italic><tp:taxon-name><tp:taxon-name-part taxon-name-part-type="genus" reg="Racelda">Racelda</tp:taxon-name-part></tp:taxon-name></italic> the antennae of males have long and short pubescence on all segments. In <italic><tp:taxon-name><tp:taxon-name-part taxon-name-part-type="genus" reg="Racelda">R.</tp:taxon-name-part><tp:taxon-name-part taxon-name-part-type="species" reg="ottoi">ottoi</tp:taxon-name-part></tp:taxon-name></italic> sp. nov., the setae of the long pubescence are longer and formed with more numerous elements on the scape and pedicel (Figs <xref ref-type="fig" rid="F2">16</xref>–<xref ref-type="fig" rid="F3">19</xref>), becoming progressively shorter and less numerous on the following segments (flagellomeres), while the short pubescence is almost absent on the scape and pedicel and become progressively more numerous to very dense on the flagellomeres (Figs <xref ref-type="fig" rid="F2">16</xref>, <xref ref-type="fig" rid="F2">17</xref>, <xref ref-type="fig" rid="F3">20</xref>, <xref ref-type="fig" rid="F3">21</xref>). Yet, the males of the new species present large eyes and well-developed ocelli, and they are macropterous (Figs <xref ref-type="fig" rid="F2">11–13</xref>). Although all these characteristics are similar to those presented by males of <tp:taxon-name><tp:taxon-name-part taxon-name-part-type="subfamily">Ectrichodiinae</tp:taxon-name-part></tp:taxon-name> and <italic><tp:taxon-name><tp:taxon-name-part taxon-name-part-type="genus" reg="Racelda">Racelda</tp:taxon-name-part></tp:taxon-name></italic> in contrast with conspecific females, which have very reduced eyes and ocelli and are apterous (<xref ref-type="bibr" rid="B5">Dougherty 1995</xref>; <xref ref-type="bibr" rid="B4">Carpintero and Maldonado 1996</xref>), because no females of <italic><tp:taxon-name><tp:taxon-name-part taxon-name-part-type="genus" reg="Racelda">R.</tp:taxon-name-part><tp:taxon-name-part taxon-name-part-type="species" reg="ottoi">ottoi</tp:taxon-name-part></tp:taxon-name></italic> sp. nov. were found, the extent of sexual dimorphism, including possible differences in coloration, will only be known if more specimens of both sexes become available in the future for examination.</p><fig id="F9" position="float" orientation="portrait"><object-id xmlns:xlink="http://www.w3.org/1999/xlink" content-type="doi" xlink:type="simple">10.3897/zookeys.1122.84424.figures56-62</object-id><object-id xmlns:xlink="http://www.w3.org/1999/xlink" content-type="arpha" xlink:type="simple">3A69AC61-A017-5B3E-ACA4-94CDDC07FEAC</object-id><label>Figures 56–62.</label><caption><p><bold>56, 57</bold><italic><tp:taxon-name><tp:taxon-name-part taxon-name-part-type="genus" reg="Racelda">Racelda</tp:taxon-name-part><tp:taxon-name-part taxon-name-part-type="species" reg="robusta">robusta</tp:taxon-name-part></tp:taxon-name></italic> Bérenger &amp; Gil-Santana, 2005, male from French Guiana <bold>56</bold> dorsal view <bold>57</bold> abdomen, ventral view <bold>58–62</bold><italic><tp:taxon-name><tp:taxon-name-part taxon-name-part-type="genus" reg="Racelda">Racelda</tp:taxon-name-part><tp:taxon-name-part taxon-name-part-type="species" reg="spurca">spurca</tp:taxon-name-part></tp:taxon-name></italic> (Stål, 1860) <bold>58–60</bold> male syntype deposited in <named-content xmlns:xlink="http://www.w3.org/1999/xlink" content-type="dwc:institutional_code" xlink:title="Swedish Museum of Natural History, Stockholm, Sweden" xlink:href="http://grbio.org/institution/swedish-museum-natural-history-entomology-collections" xlink:type="simple">NHRS</named-content>, catalog number <named-content xmlns:xlink="http://www.w3.org/1999/xlink" content-type="dwc:institutional_code" xlink:title="Swedish Museum of Natural History, Stockholm, Sweden" xlink:href="http://grbio.org/institution/swedish-museum-natural-history-entomology-collections" xlink:type="simple">NHRS</named-content>-GULI000000170, photographed by Gunvi Lindberg, © 2020 Naturhistoriska riksmuseet. Made available by the Swedish Museum of Natural History under Creative Commons Attribution 4.0 International Public License, CC-BY 4.0, <ext-link xmlns:xlink="http://www.w3.org/1999/xlink" xlink:href="https://creativecommons.org/licenses/by/4.0/legalcode" ext-link-type="uri" xlink:type="simple">https://creativecommons.org/licenses/by/4.0/legalcode</ext-link><bold>58</bold> dorsal view, scale bar modified from original <bold>59</bold> ventral view <bold>60</bold> labels <bold>61, 62</bold> male from Brazil, dorsal view <bold>62</bold> distal portion of head and pronotum. Scale bars: 10.0 <abbrev xmlns:xlink="http://www.w3.org/1999/xlink" xlink:title="millimeters" id="ABBRID0ERDAI" xlink:type="simple">mm</abbrev> (<bold>58</bold>); 2.0 <abbrev xmlns:xlink="http://www.w3.org/1999/xlink" xlink:title="millimeters" id="ABBRID0EXDAI" xlink:type="simple">mm</abbrev> (<bold>57, 61</bold>); 1.0 <abbrev xmlns:xlink="http://www.w3.org/1999/xlink" xlink:title="millimeters" id="ABBRID0E4DAI" xlink:type="simple">mm</abbrev> (<bold>56, 62</bold>).</p></caption><graphic xmlns:xlink="http://www.w3.org/1999/xlink" xlink:href="zookeys-1122-053_article-84424__-g009.jpg" position="float" orientation="portrait" xlink:type="simple" id="oo_746942.jpg"><uri content-type="original_file" xlink:type="simple">https://binary.pensoft.net/fig/746942</uri></graphic></fig><p>Interestingly, the mid-longitudinal sulcus on hind lobe of pronotum was represented by a few punctations, about half a dozen, and the two or three more anterior ones were somewhat deeper and larger, scarcely or not exceeding the distal half of the hind lobe (Fig. <xref ref-type="fig" rid="F2">11</xref>), while after obtaining <abbrev xmlns:xlink="http://www.w3.org/1999/xlink" xlink:title="scanning electron microscope" id="ABBRID0EOEAI" xlink:type="simple">SEM</abbrev> images (Figs <xref ref-type="fig" rid="F3">22</xref>, <xref ref-type="fig" rid="F3">23</xref>), it was possible to record that sometimes, posterior to the punctations, there is also a very thin median longitudinal line ending short of posterior margin (Fig. <xref ref-type="fig" rid="F3">23</xref>). Therefore, there is an intraspecific variation in the extension and characteristics of the mid-longitudinal sulcus on the hind lobe in <italic><tp:taxon-name><tp:taxon-name-part taxon-name-part-type="genus" reg="Racelda">R.</tp:taxon-name-part><tp:taxon-name-part taxon-name-part-type="species" reg="ottoi">ottoi</tp:taxon-name-part></tp:taxon-name></italic> sp. nov.</p></tp:treatment-sec><ref-list><ref id="B5"><mixed-citation xmlns:xlink="http://www.w3.org/1999/xlink" xlink:type="simple"><person-group><name name-style="western"><surname>Dougherty</surname><given-names>V</given-names></name></person-group> (<year>1995</year>) <article-title>A review of the New World <tp:taxon-name><tp:taxon-name-part taxon-name-part-type="subfamily">Ectrichodiinae</tp:taxon-name-part></tp:taxon-name> genera (<tp:taxon-name><tp:taxon-name-part taxon-name-part-type="order">Hemiptera</tp:taxon-name-part></tp:taxon-name>: <tp:taxon-name><tp:taxon-name-part taxon-name-part-type="family">Reduviidae</tp:taxon-name-part></tp:taxon-name>).</article-title><source>Transactions of the American Entomological Society</source><volume>121</volume>(<issue>4</issue>): <fpage>173</fpage>–<lpage>225</lpage>.</mixed-citation></ref><ref id="B4"><mixed-citation xmlns:xlink="http://www.w3.org/1999/xlink" xlink:type="simple"><person-group><name name-style="western"><surname>Carpintero</surname><given-names>DJ</given-names></name><name name-style="western"><surname>Maldonado</surname><given-names>J</given-names></name></person-group> (<year>1996</year>) <article-title>Diagnostic characters and key to the genera of American <tp:taxon-name><tp:taxon-name-part taxon-name-part-type="subfamily">Ectrichodiinae</tp:taxon-name-part></tp:taxon-name> (<tp:taxon-name><tp:taxon-name-part taxon-name-part-type="suborder">Heteroptera</tp:taxon-name-part></tp:taxon-name>, <tp:taxon-name><tp:taxon-name-part taxon-name-part-type="family">Reduviidae</tp:taxon-name-part></tp:taxon-name>).</article-title><source>Caribbean Journal of Science</source><volume>32</volume>(<issue>2</issue>): <fpage>125</fpage>–<lpage>141</lpage>.</mixed-citation></ref><ref id="B6"><mixed-citation xmlns:xlink="http://www.w3.org/1999/xlink" xlink:type="simple"><person-group><name name-style="western"><surname>Forero</surname><given-names>D</given-names></name></person-group> (<year>2004</year>) <article-title>Capítulo 5. Diagnosis de los gêneros neotropicales de la família <tp:taxon-name><tp:taxon-name-part taxon-name-part-type="family">Reduviidae</tp:taxon-name-part></tp:taxon-name> (<tp:taxon-name><tp:taxon-name-part taxon-name-part-type="order">Hemiptera</tp:taxon-name-part></tp:taxon-name>: <tp:taxon-name><tp:taxon-name-part taxon-name-part-type="suborder">Heteroptera</tp:taxon-name-part></tp:taxon-name>), y su distribución em Colombia (excepto <tp:taxon-name><tp:taxon-name-part taxon-name-part-type="subfamily">Harpactorinae</tp:taxon-name-part></tp:taxon-name>).</article-title> In: <person-group><name name-style="western"><surname>Fernández</surname><given-names>F</given-names></name><name name-style="western"><surname>Andrade</surname><given-names>G</given-names></name><name name-style="western"><surname>Amat</surname><given-names>G</given-names></name></person-group> (<role>Eds</role>) <issue-title>Insectos de Colombia, Vol.</issue-title><source>3. Universidad Nacional de Colombia, Bogotá, DC</source>, <fpage>128</fpage>–<lpage>275</lpage>.</mixed-citation></ref></ref-list></tp:taxon-treatment>
