# Supplementary material for: ﻿A new species of Racelda Signoret, with taxonomical notes and a key to the males of the genus (Hemiptera, Reduviidae, Ectrichodiinae, Ectrichodiini)
Source: Zookeys. 2022 Sep 23;1122:53–79. doi: 10.3897/zookeys.1122.84424 (PMC9848665; doi:10.3897/zookeys.1122.84424)
Supplement: XML Treatment for Racelda robusta [file zookeys.1122.84424-treatment5.xml]

<!DOCTYPE tp:taxon-treatment
  PUBLIC "-//TaxonX//DTD Taxonomic Treatment Publishing DTD v0 20100105//EN" "tax-treatment-NSO.dtd">
<tp:taxon-treatment xmlns:tp="http://www.plazi.org/taxpub"><tp:treatment-meta><kwd-group><label>Taxon classification</label><kwd>
                  <named-content content-type="kingdom">Animalia</named-content>
                </kwd><kwd>
                  <named-content content-type="order">Hemiptera</named-content>
                </kwd><kwd>
                  <named-content content-type="family">Reduviidae</named-content>
                </kwd></kwd-group><mixed-citation publication-type="journal"><person-group><name><surname>Gil-Santana</surname><given-names>Hélcio R.</given-names></name><name><surname>Oliveira</surname><given-names>Jader</given-names></name></person-group><article-title>﻿A new species of <italic><tp:taxon-name><tp:taxon-name-part taxon-name-part-type="genus" reg="Racelda">Racelda</tp:taxon-name-part></tp:taxon-name></italic> Signoret, with taxonomical notes and a key to the males of the genus (<tp:taxon-name><tp:taxon-name-part taxon-name-part-type="order">Hemiptera</tp:taxon-name-part></tp:taxon-name>, <tp:taxon-name><tp:taxon-name-part taxon-name-part-type="family">Reduviidae</tp:taxon-name-part></tp:taxon-name>, <tp:taxon-name><tp:taxon-name-part taxon-name-part-type="subfamily">Ectrichodiinae</tp:taxon-name-part></tp:taxon-name>, <tp:taxon-name><tp:taxon-name-part taxon-name-part-type="tribe">Ectrichodiini</tp:taxon-name-part></tp:taxon-name>)</article-title><source>Zookeys</source><day>23</day><month>09</month><year>2022</year><volume>1122</volume><fpage>53</fpage><lpage>79</lpage><pub-id pub-id-type="doi">10.3897/zookeys.1122.84424</pub-id></mixed-citation></tp:treatment-meta><tp:nomenclature><label>﻿</label><tp:taxon-name>
                <object-id xmlns:xlink="http://www.w3.org/1999/xlink" content-type="arpha" xlink:type="simple">9C97E36D-6989-5535-A122-EFB36E5FC7A7</object-id>
                <tp:taxon-name-part taxon-name-part-type="genus" reg="Racelda">Racelda</tp:taxon-name-part>
                <tp:taxon-name-part taxon-name-part-type="species" reg="robusta">robusta</tp:taxon-name-part>
              </tp:taxon-name><tp:taxon-authority>Bérenger &amp; Gil-Santana, 2005</tp:taxon-authority><xref ref-type="fig" rid="F9">Figs 56</xref><xref ref-type="fig" rid="F9">, 57</xref></tp:nomenclature><tp:treatment-sec sec-type="material" id="SECID0EWGAI"><title>Material examined.</title><p>French Guiana, Bélizon, xi.2001, H. Gaspard leg., 2 males (<named-content xmlns:xlink="http://www.w3.org/1999/xlink" content-type="dwc:institutional_code" xlink:title="Entomological Collection of the Museu Nacional da Universidade Federal do Rio de Janeiro, Rio de Janeiro, Brazil" xlink:href="http://grbio.org/institution/universidade-federal-do-rio-de-janeiro" xlink:type="simple">MNRJ</named-content>).</p><p><italic><tp:taxon-name><tp:taxon-name-part taxon-name-part-type="genus" reg="Racelda">Racelda</tp:taxon-name-part><tp:taxon-name-part taxon-name-part-type="species" reg="robusta">robusta</tp:taxon-name-part></tp:taxon-name></italic> was described based on a male from French Guiana (<xref ref-type="bibr" rid="B1">Bérenger and Gil-Santana 2005</xref>). <xref ref-type="bibr" rid="B17">Gil-Santana et al. (2013)</xref> recorded the species from Brazil (Amazonian region). They observed that while the holotype had the center of hind lobe of pronotum entirely blackish, the male from Brazil had a less extensive blackish coloration, with a pale portion below the transverse sulcus. In the males from French Guiana examined here, the area below the tranverse sulcus is also pale to some extent, except at medially (Fig. <xref ref-type="fig" rid="F9">56</xref>), suggesting intraspecific rather than geographic variation in the size of this blackish marking.</p></tp:treatment-sec><tp:treatment-sec><!--Section generated to contain objects referenced in tp:taxon-treatment.--><fig id="F9" position="float" orientation="portrait"><object-id xmlns:xlink="http://www.w3.org/1999/xlink" content-type="doi" xlink:type="simple">10.3897/zookeys.1122.84424.figures56-62</object-id><object-id xmlns:xlink="http://www.w3.org/1999/xlink" content-type="arpha" xlink:type="simple">3A69AC61-A017-5B3E-ACA4-94CDDC07FEAC</object-id><label>Figures 56–62.</label><caption><p><bold>56, 57</bold><italic><tp:taxon-name><tp:taxon-name-part taxon-name-part-type="genus" reg="Racelda">Racelda</tp:taxon-name-part><tp:taxon-name-part taxon-name-part-type="species" reg="robusta">robusta</tp:taxon-name-part></tp:taxon-name></italic> Bérenger &amp; Gil-Santana, 2005, male from French Guiana <bold>56</bold> dorsal view <bold>57</bold> abdomen, ventral view <bold>58–62</bold><italic><tp:taxon-name><tp:taxon-name-part taxon-name-part-type="genus" reg="Racelda">Racelda</tp:taxon-name-part><tp:taxon-name-part taxon-name-part-type="species" reg="spurca">spurca</tp:taxon-name-part></tp:taxon-name></italic> (Stål, 1860) <bold>58–60</bold> male syntype deposited in <named-content xmlns:xlink="http://www.w3.org/1999/xlink" content-type="dwc:institutional_code" xlink:title="Swedish Museum of Natural History, Stockholm, Sweden" xlink:href="http://grbio.org/institution/swedish-museum-natural-history-entomology-collections" xlink:type="simple">NHRS</named-content>, catalog number <named-content xmlns:xlink="http://www.w3.org/1999/xlink" content-type="dwc:institutional_code" xlink:title="Swedish Museum of Natural History, Stockholm, Sweden" xlink:href="http://grbio.org/institution/swedish-museum-natural-history-entomology-collections" xlink:type="simple">NHRS</named-content>-GULI000000170, photographed by Gunvi Lindberg, © 2020 Naturhistoriska riksmuseet. Made available by the Swedish Museum of Natural History under Creative Commons Attribution 4.0 International Public License, CC-BY 4.0, <ext-link xmlns:xlink="http://www.w3.org/1999/xlink" xlink:href="https://creativecommons.org/licenses/by/4.0/legalcode" ext-link-type="uri" xlink:type="simple">https://creativecommons.org/licenses/by/4.0/legalcode</ext-link><bold>58</bold> dorsal view, scale bar modified from original <bold>59</bold> ventral view <bold>60</bold> labels <bold>61, 62</bold> male from Brazil, dorsal view <bold>62</bold> distal portion of head and pronotum. Scale bars: 10.0 <abbrev xmlns:xlink="http://www.w3.org/1999/xlink" xlink:title="millimeters" id="ABBRID0ERDAI" xlink:type="simple">mm</abbrev> (<bold>58</bold>); 2.0 <abbrev xmlns:xlink="http://www.w3.org/1999/xlink" xlink:title="millimeters" id="ABBRID0EXDAI" xlink:type="simple">mm</abbrev> (<bold>57, 61</bold>); 1.0 <abbrev xmlns:xlink="http://www.w3.org/1999/xlink" xlink:title="millimeters" id="ABBRID0E4DAI" xlink:type="simple">mm</abbrev> (<bold>56, 62</bold>).</p></caption><graphic xmlns:xlink="http://www.w3.org/1999/xlink" xlink:href="zookeys-1122-053_article-84424__-g009.jpg" position="float" orientation="portrait" xlink:type="simple" id="oo_746942.jpg"><uri content-type="original_file" xlink:type="simple">https://binary.pensoft.net/fig/746942</uri></graphic></fig></tp:treatment-sec><ref-list><ref id="B1"><mixed-citation xmlns:xlink="http://www.w3.org/1999/xlink" xlink:type="simple"><person-group><name name-style="western"><surname>Bérenger</surname><given-names>J-M</given-names></name><name name-style="western"><surname>Gil-Santana</surname><given-names>H</given-names></name></person-group> (<year>2005</year>) Nouveau genre et nouvelles espèces d’<tp:taxon-name><tp:taxon-name-part taxon-name-part-type="subfamily">Ectrichodiinae</tp:taxon-name-part></tp:taxon-name> d’Amérique du Sud (<tp:taxon-name><tp:taxon-name-part taxon-name-part-type="suborder">Heteroptera</tp:taxon-name-part></tp:taxon-name>, <tp:taxon-name><tp:taxon-name-part taxon-name-part-type="family">Reduviidae</tp:taxon-name-part></tp:taxon-name>). Bulletin de la Société Entomologique de France 110(4/5): 509–516. <ext-link xlink:href="10.3406/bsef.2005.16271" ext-link-type="doi" xlink:type="simple">https://doi.org/10.3406/bsef.2005.16271</ext-link></mixed-citation></ref><ref id="B17"><mixed-citation xmlns:xlink="http://www.w3.org/1999/xlink" xlink:type="simple"><person-group><name name-style="western"><surname>Gil-Santana</surname><given-names>HR</given-names></name><name name-style="western"><surname>Baena</surname><given-names>M</given-names></name><name name-style="western"><surname>Grillo</surname><given-names>H</given-names></name></person-group> (<year>2013</year>) <article-title><italic><tp:taxon-name><tp:taxon-name-part taxon-name-part-type="genus">Berengeria</tp:taxon-name-part></tp:taxon-name></italic> Gil-Santana &amp; Coletto-Silva, a junior synonym of <italic><tp:taxon-name><tp:taxon-name-part taxon-name-part-type="genus">Ectrichodiella</tp:taxon-name-part></tp:taxon-name></italic> Fracker &amp; Bruner, with new records and taxonomic notes on <tp:taxon-name><tp:taxon-name-part taxon-name-part-type="subfamily">Ectrichodiinae</tp:taxon-name-part></tp:taxon-name> from Brazil, and with keys to <tp:taxon-name><tp:taxon-name-part taxon-name-part-type="subfamily">Ectrichodiinae</tp:taxon-name-part></tp:taxon-name> and <tp:taxon-name><tp:taxon-name-part taxon-name-part-type="subfamily">Reduviinae</tp:taxon-name-part></tp:taxon-name> genera of the New World (<tp:taxon-name><tp:taxon-name-part taxon-name-part-type="order">Hemiptera</tp:taxon-name-part></tp:taxon-name>: <tp:taxon-name><tp:taxon-name-part taxon-name-part-type="suborder">Heteroptera</tp:taxon-name-part></tp:taxon-name>: <tp:taxon-name><tp:taxon-name-part taxon-name-part-type="family">Reduviidae</tp:taxon-name-part></tp:taxon-name>).</article-title><source>Zootaxa</source><volume>3652</volume>(<issue>1</issue>): <fpage>60</fpage>–<lpage>74</lpage>. <ext-link xlink:href="10.11646/zootaxa.3652.1.2" ext-link-type="doi" xlink:type="simple">https://doi.org/10.11646/zootaxa.3652.1.2</ext-link></mixed-citation></ref></ref-list></tp:taxon-treatment>
