# Supplementary material for: ﻿A new species of Racelda Signoret, with taxonomical notes and a key to the males of the genus (Hemiptera, Reduviidae, Ectrichodiinae, Ectrichodiini)
Source: Zookeys. 2022 Sep 23;1122:53–79. doi: 10.3897/zookeys.1122.84424 (PMC9848665; doi:10.3897/zookeys.1122.84424)
Supplement: XML Treatment for Racelda spurca [file zookeys.1122.84424-treatment6.xml]

<!DOCTYPE tp:taxon-treatment
  PUBLIC "-//TaxonX//DTD Taxonomic Treatment Publishing DTD v0 20100105//EN" "tax-treatment-NSO.dtd">
<tp:taxon-treatment xmlns:tp="http://www.plazi.org/taxpub"><tp:treatment-meta><kwd-group><label>Taxon classification</label><kwd>
                  <named-content content-type="kingdom">Animalia</named-content>
                </kwd><kwd>
                  <named-content content-type="order">Hemiptera</named-content>
                </kwd><kwd>
                  <named-content content-type="family">Reduviidae</named-content>
                </kwd></kwd-group><mixed-citation publication-type="journal"><person-group><name><surname>Gil-Santana</surname><given-names>Hélcio R.</given-names></name><name><surname>Oliveira</surname><given-names>Jader</given-names></name></person-group><article-title>﻿A new species of <italic><tp:taxon-name><tp:taxon-name-part taxon-name-part-type="genus" reg="Racelda">Racelda</tp:taxon-name-part></tp:taxon-name></italic> Signoret, with taxonomical notes and a key to the males of the genus (<tp:taxon-name><tp:taxon-name-part taxon-name-part-type="order">Hemiptera</tp:taxon-name-part></tp:taxon-name>, <tp:taxon-name><tp:taxon-name-part taxon-name-part-type="family">Reduviidae</tp:taxon-name-part></tp:taxon-name>, <tp:taxon-name><tp:taxon-name-part taxon-name-part-type="subfamily">Ectrichodiinae</tp:taxon-name-part></tp:taxon-name>, <tp:taxon-name><tp:taxon-name-part taxon-name-part-type="tribe">Ectrichodiini</tp:taxon-name-part></tp:taxon-name>)</article-title><source>Zookeys</source><day>23</day><month>09</month><year>2022</year><volume>1122</volume><fpage>53</fpage><lpage>79</lpage><pub-id pub-id-type="doi">10.3897/zookeys.1122.84424</pub-id></mixed-citation></tp:treatment-meta><tp:nomenclature><label>﻿</label><tp:taxon-name>
                <object-id xmlns:xlink="http://www.w3.org/1999/xlink" content-type="arpha" xlink:type="simple">89150E8A-B08B-56D1-A587-11D4AA9F350D</object-id>
                <tp:taxon-name-part taxon-name-part-type="genus" reg="Racelda">Racelda</tp:taxon-name-part>
                <tp:taxon-name-part taxon-name-part-type="species" reg="spurca">spurca</tp:taxon-name-part>
              </tp:taxon-name><tp:taxon-authority>(Stål, 1860)</tp:taxon-authority><xref ref-type="fig" rid="F9">Figs 58–62</xref></tp:nomenclature><tp:treatment-sec sec-type="material" id="SECID0EDJAI"><title>Material examined.</title><p>Brazil, São Paulo State: <italic>RACELDA</italic> / <italic><tp:taxon-name><tp:taxon-name-part taxon-name-part-type="genus" reg="Racelda"/><tp:taxon-name-part taxon-name-part-type="species" reg="spurca">spurca</tp:taxon-name-part></tp:taxon-name></italic> (Stäl [handwritten] / J.C.M. Carvalho. det. 1991 [printed; except two latter numbers, which were handwritten] // [handwritten label]: 20.XI.1955 / Barueri / K. Lenko leg., 1 male (<named-content xmlns:xlink="http://www.w3.org/1999/xlink" content-type="dwc:institutional_code" xlink:title="Entomological Collection of the Museu Nacional da Universidade Federal do Rio de Janeiro, Rio de Janeiro, Brazil" xlink:href="http://grbio.org/institution/universidade-federal-do-rio-de-janeiro" xlink:type="simple">MNRJ</named-content>).</p><p><italic><tp:taxon-name><tp:taxon-name-part taxon-name-part-type="genus" reg="Racelda">Racelda</tp:taxon-name-part><tp:taxon-name-part taxon-name-part-type="species" reg="spurca">spurca</tp:taxon-name-part></tp:taxon-name></italic> was described based on an unspecified number of male specimens from Rio de Janeiro, Brazil. <xref ref-type="bibr" rid="B28">Stål (1860</xref>, <xref ref-type="bibr" rid="B29">1872</xref>) cited “Mus. Holm.” (<named-content xmlns:xlink="http://www.w3.org/1999/xlink" content-type="dwc:institutional_code" xlink:title="Swedish Museum of Natural History, Stockholm, Sweden" xlink:href="http://grbio.org/institution/swedish-museum-natural-history-entomology-collections" xlink:type="simple">NHRS</named-content>) as the depository of the type specimen(s). Currently, there is only one type specimen of <italic><tp:taxon-name><tp:taxon-name-part taxon-name-part-type="genus" reg="Racelda">R.</tp:taxon-name-part><tp:taxon-name-part taxon-name-part-type="species" reg="spurca">spurca</tp:taxon-name-part></tp:taxon-name></italic> deposited there (G. Lindberg pers. comm.) (Figs <xref ref-type="fig" rid="F9">58–60</xref>). The possibility that the species was described based on more than one specimen cannot be excluded and, following Art. 73.2 and the Recommendation 73F of the ICZN, this specimen is therefore considered as a syntype.</p><p>Some characteristics of a non-type male specimen examined here (Figs <xref ref-type="fig" rid="F9">61</xref>, <xref ref-type="fig" rid="F9">62</xref>) are noteworthy, such as the presence of pale veins on the coria of hemelytra (Fig. <xref ref-type="fig" rid="F9">61</xref>) and the longitudinal sulcus of the pronotum, which is clearly interrupted at the level of transverse sulcus (Fig. <xref ref-type="fig" rid="F9">62</xref>) and not continuous along the two lobes.</p></tp:treatment-sec><tp:treatment-sec><!--Section generated to contain objects referenced in tp:taxon-treatment.--><fig id="F9" position="float" orientation="portrait"><object-id xmlns:xlink="http://www.w3.org/1999/xlink" content-type="doi" xlink:type="simple">10.3897/zookeys.1122.84424.figures56-62</object-id><object-id xmlns:xlink="http://www.w3.org/1999/xlink" content-type="arpha" xlink:type="simple">3A69AC61-A017-5B3E-ACA4-94CDDC07FEAC</object-id><label>Figures 56–62.</label><caption><p><bold>56, 57</bold><italic><tp:taxon-name><tp:taxon-name-part taxon-name-part-type="genus" reg="Racelda">Racelda</tp:taxon-name-part><tp:taxon-name-part taxon-name-part-type="species" reg="robusta">robusta</tp:taxon-name-part></tp:taxon-name></italic> Bérenger &amp; Gil-Santana, 2005, male from French Guiana <bold>56</bold> dorsal view <bold>57</bold> abdomen, ventral view <bold>58–62</bold><italic><tp:taxon-name><tp:taxon-name-part taxon-name-part-type="genus" reg="Racelda">Racelda</tp:taxon-name-part><tp:taxon-name-part taxon-name-part-type="species" reg="spurca">spurca</tp:taxon-name-part></tp:taxon-name></italic> (Stål, 1860) <bold>58–60</bold> male syntype deposited in <named-content xmlns:xlink="http://www.w3.org/1999/xlink" content-type="dwc:institutional_code" xlink:title="Swedish Museum of Natural History, Stockholm, Sweden" xlink:href="http://grbio.org/institution/swedish-museum-natural-history-entomology-collections" xlink:type="simple">NHRS</named-content>, catalog number <named-content xmlns:xlink="http://www.w3.org/1999/xlink" content-type="dwc:institutional_code" xlink:title="Swedish Museum of Natural History, Stockholm, Sweden" xlink:href="http://grbio.org/institution/swedish-museum-natural-history-entomology-collections" xlink:type="simple">NHRS</named-content>-GULI000000170, photographed by Gunvi Lindberg, © 2020 Naturhistoriska riksmuseet. Made available by the Swedish Museum of Natural History under Creative Commons Attribution 4.0 International Public License, CC-BY 4.0, <ext-link xmlns:xlink="http://www.w3.org/1999/xlink" xlink:href="https://creativecommons.org/licenses/by/4.0/legalcode" ext-link-type="uri" xlink:type="simple">https://creativecommons.org/licenses/by/4.0/legalcode</ext-link><bold>58</bold> dorsal view, scale bar modified from original <bold>59</bold> ventral view <bold>60</bold> labels <bold>61, 62</bold> male from Brazil, dorsal view <bold>62</bold> distal portion of head and pronotum. Scale bars: 10.0 <abbrev xmlns:xlink="http://www.w3.org/1999/xlink" xlink:title="millimeters" id="ABBRID0ERDAI" xlink:type="simple">mm</abbrev> (<bold>58</bold>); 2.0 <abbrev xmlns:xlink="http://www.w3.org/1999/xlink" xlink:title="millimeters" id="ABBRID0EXDAI" xlink:type="simple">mm</abbrev> (<bold>57, 61</bold>); 1.0 <abbrev xmlns:xlink="http://www.w3.org/1999/xlink" xlink:title="millimeters" id="ABBRID0E4DAI" xlink:type="simple">mm</abbrev> (<bold>56, 62</bold>).</p></caption><graphic xmlns:xlink="http://www.w3.org/1999/xlink" xlink:href="zookeys-1122-053_article-84424__-g009.jpg" position="float" orientation="portrait" xlink:type="simple" id="oo_746942.jpg"><uri content-type="original_file" xlink:type="simple">https://binary.pensoft.net/fig/746942</uri></graphic></fig></tp:treatment-sec><ref-list><ref id="B28"><mixed-citation xmlns:xlink="http://www.w3.org/1999/xlink" xlink:type="simple"><person-group><name name-style="western"><surname>Stål</surname><given-names>C</given-names></name></person-group> (<year>1860</year>) <article-title>Bidrag till Rio de Janeiro-Traktens Hemipter-fauna.</article-title><source>Kongliga Svenska Vetenskaps-Akademiens Handlingar</source><volume>2</volume>: <fpage>1</fpage>–<lpage>84</lpage>.</mixed-citation></ref><ref id="B29"><mixed-citation xmlns:xlink="http://www.w3.org/1999/xlink" xlink:type="simple"><person-group><name name-style="western"><surname>Stål</surname><given-names>C</given-names></name></person-group> (<year>1872</year>) <article-title>Enumeratio Hemipterorum. Bidrag till en förteckning öfver alla hittills kända <tp:taxon-name><tp:taxon-name-part taxon-name-part-type="order">Hemiptera</tp:taxon-name-part></tp:taxon-name>, jemte systematiska meddelanden. 2.</article-title><source>Kongliga Svenska Vetenskaps-Akademiens Handlingar</source><volume>10</volume>(<issue>4</issue>): <fpage>1</fpage>–<lpage>159</lpage>.</mixed-citation></ref></ref-list></tp:taxon-treatment>
